# Supplementary material for: A yeast mating platform for multiplex screening of fungal GPCR–ligand interactions
Source: Proc Natl Acad Sci U S A. 2025 Oct 24;122(43):e2521198122. doi: 10.1073/pnas.2521198122 (PMC12582325; doi:10.1073/pnas.2521198122)
Supplement: Supplementary file 2 — Dataset S01 (XLSX) [file pnas.2521198122.sd01.xlsx]

## Sheet: Dataset S1- Strains
Strain	Genotype	Added genetic modification	Plasmid	Parental strain	Reference
CPK1	MATa; his3D1; leu2-3_112; ura3-52; trp1-289; MAL2-8c; SUC2	N/A	pEDJ391	CEN.PK2-1C	Jensen, E.D (2022)
GEN18	MATa; his3D1; leu2-3_112; ura3-52; trp1-289; MAL2-8c; SUC2; pTEF1-yEGFP-TCYC1-X-2	yEGFP in X-2	pEDJ391 (leu) + pESC_URA_X-2 (ura)	CPK1	This study
GEN24	MATa; his3D1; leu2-3_112; ura3-52; trp1-289; MAL2-8c; SUC2, PTEF1-yEGFP-TCYC1-X-2; MFA1/2Δ0	MFA1/2Δ	pEDJ391 (leu) + pDAM233 (his)	GEN18	This study
GEN28	MATa; his3D1; leu2-3_112; ura3-52; trp1-289; MAL2-8c; SUC2, PTEF1-yEGFP-TCYC1-X-2; pTDH3-CaPheromone-CPS1t (XI-3)	pTDH3-CaPheromone-CPS1t (XI-3)	pEDJ391 (leu) + pCfB3045	GEN18	This study
GEN29	MATa; his3D1; leu2-3_112; ura3-52; trp1-289; MAL2-8c; SUC2, PTEF1-yEGFP-TCYC1-X-2; MFA2-CaPheromone-CPS1t (XI-3)	MFA2-CaPheromone-CPS1t (XI-3)	pEDJ391 (leu)	GEN18	This study
GEN34	MATa; his3D1; leu2-3_112; ura3-52; trp1-289; MAL2-8c; SUC2, PTEF1-yEGFP-TCYC1-X-2; pTDH3-FgPheromone-CPS1t (XI-3)	pTDH3-FgPheromone-CPS1t (XI-3)	pEDJ391 (leu) + pCfB3045	GEN18	This study
GEN35	MATa; his3D1; leu2-3_112; ura3-52; trp1-289; MAL2-8c; SUC2, PTEF1-yEGFP-TCYC1-X-2; pMFA2-FgPheromone-CPS1t (XI-3)	pMFA2-FgPheromone-CPS1t (XI-3)	pEDJ391 (leu)	GEN18	This study
GEN55	MATa; his3D1; leu2-3_112; ura3-52; trp1-289; MAL2-8c; SUC2, PTEF1-yEGFP-TCYC1-X-2; MFA1/2Δ0; MFA2-CaPheromone-CPS1t (XI-3)	pMFA2-CaPheromone-CPS1t (XI-3)	pEDJ391 (leu)	GEN24	This study
GEN56	MATa; his3D1; leu2-3_112; ura3-52; trp1-289; MAL2-8c; SUC2, PTEF1-yEGFP-TCYC1-X-2; MFA1/2Δ0; pMFA2-BbPheromone-CPS1t (XI-3)	pMFA2-FgPheromone-CPS1t (XI-3)	pEDJ391 (leu)	GEN24	This study
GEN57	MATa; his3D1; leu2-3_112; ura3-52; trp1-289; MAL2-8c; SUC2, PTEF1-yEGFP-TCYC1-X-2; MFA1/2Δ0; pMFA2-BcPheromone-CPS1t (XI-3)	pMFA2-BbPheromone-CPS1t (XI-3)	pEDJ391 (leu)	GEN24	This study
GEN58	MATa; his3D1; leu2-3_112; ura3-52; trp1-289; MAL2-8c; SUC2, PTEF1-yEGFP-TCYC1-X-2; MFA1/2Δ0; pMFA2-FgPheromone-CPS1t (XI-3)	pMFA2-BcPheromone-CPS1t (XI-3)	pEDJ391 (leu)	GEN24	This study
GEN59	MATa; his3D1; leu2-3_112; ura3-52; trp1-289; MAL2-8c; SUC2, PTEF1-yEGFP-TCYC1-X-2; MFA1/2Δ0; pMFA2-FoPheromone-CPS1t (XI-3)	pMFA2-FoPheromone-CPS1t (XI-3)	pEDJ391 (leu)	GEN24	This study
GEN62	MATa; his3D1; leu2-3_112; ura3-52; trp1-289; MAL2-8c; SUC2, PTEF1-yEGFP-TCYC1-X-2; MFA1/2Δ0; pMFA2-MgPheromone-CPS1t (XI-3)	pMFA2-MgPheromone-CPS1t (XI-3)	pEDJ391 (leu)	GEN24	This study
GEN63	MATa; his3D1; leu2-3_112; ura3-52; trp1-289; MAL2-8c; SUC2, PTEF1-yEGFP-TCYC1-X-2; MFA1/2Δ0; pMFA2-NcPheromone-CPS1t (XI-3)	pMFA2-NcPheromone-CPS1t (XI-3)	pEDJ391 (leu)	GEN24	This study
GEN72	MATa his3Δ1 leu2Δ0 met15Δ0 ura3Δ0; pTEF1-yEGFP-TCYC1-X-2	yEGFP in X-2	pEDJ391 (leu) + pESC_X-2_URA	SBY1	This study
GEN74	MATa his3Δ1 leu2Δ0 met15Δ0 ura3Δ0, pTEF1-yEGFP-TCYC1-X-2; MFA1/2Δ0	MFA1/2Δ	pEDJ391 (leu) + pDAM233 (his)	GEN72	This study
GEN80	MATa; his3D1; leu2-3_112; ura3-52; trp1-289; MAL2-8c; SUC2, PTEF1-yEGFP-TCYC1-X-2; MFA1/2Δ0; pMFA2-HjPheromone-CPS1t (XI-3)	pMFA2-HjPheromone-CPS1t (XI-3)	pEDJ391 (leu)	GEN24	This study
GEN87	MATα; his3D1; leu2-3_112; ura3-52; trp1-289; MAL2-8c; SUC2; ste3Δ(platform); ste2Δ(platform); pTEF1-mScarletI-CYC1t-X-2; pCCW12pro-FgSTE2-CYC1t-XI-2; XI-3 gRNA -> landing pad 2 gRNA	XI-3 gRNA -> landing pad 2 gRNA	pEDJ391 (leu) + pESC_XI-3_URA, pRS413	GEN37	This study
GEN88	MATα; his3D1; leu2-3_112; ura3-52; trp1-289; MAL2-8c; SUC2; ste3Δ(platform); ste2Δ(platform); pTEF1-mScarletI-CYC1t-X-2; pCCW12pro-BbSTE2-CYC1t-XI-2; XI-3 gRNA -> landing pad 2 gRNA	XI-3 gRNA -> landing pad 2 gRNA	pEDJ391 (leu) + pESC_XI-3_URA, pRS413	GEN47	This study
GEN89	MATα; his3D1; leu2-3_112; ura3-52; trp1-289; MAL2-8c; SUC2; ste3Δ(platform); ste2Δ(platform); pTEF1-mScarletI-CYC1t-X-2; pCCW12pro-BcSTE2-CYC1t-XI-2; XI-3 gRNA -> landing pad 2 gRNA	XI-3 gRNA -> landing pad 2 gRNA	pEDJ391 (leu) + pESC_XI-3_URA, pRS413	GEN48	This study
GEN90	MATα; his3D1; leu2-3_112; ura3-52; trp1-289; MAL2-8c; SUC2; ste3Δ(platform); ste2Δ(platform); pTEF1-mScarletI-CYC1t-X-2; pCCW12pro-FoSTE2-CYC1t-XI-2; XI-3 gRNA -> landing pad 2 gRNA	XI-3 gRNA -> landing pad 2 gRNA	pEDJ391 (leu) + pESC_XI-3_URA, pRS413	GEN49	This study
GEN91	MATa his3Δ1 leu2Δ0 met15Δ0 ura3Δ0, pTEF1-yEGFP-TCYC1-X-2; MFA1/2Δ0; pMFA2-PheroLIBRARY-ADH1t (XI-3)	Pheromone Agonist library - pMFA2-PheroLIBRARY-ADH1t (XI-3)	pEDJ391 (leu) + pESC_URA_XI-3	GEN74	This study
GEN102	MATa; his3D1; leu2-3_112; ura3-52; trp1-289; MAL2-8c; SUC2, PTEF1-yEGFP-TCYC1-X-2; MFA1/2Δ0; MFA2-CaPheromone-CPS1t (XI-3); Lox71 (CaMATa) B06-R3 (X-4)	Lox71 (CaMATa) B06-R3 (X-4)	pDOG54 (LEU)	GEN55	This study
GEN105	MATa; his3D1; leu2-3_112; ura3-52; trp1-289; MAL2-8c; SUC2, PTEF1-yEGFP-TCYC1-X-2; MFA1/2Δ0; Lox71 (emptyMATa); B02-R3 (X-4)	Lox71 (emptyMATa) B02-R3 (X-4)	pDOG54 (LEU)	GEN24	This study
GEN107	MATa; his3D1; leu2-3_112; ura3-52; trp1-289; MAL2-8c; SUC2; pTEF1-yEGFP-TCYC1-X-2; Lox71 (ScMATa) B04-R3 (X-4)	Lox71 (ScMATa) B04-R3 (X-4)	pDOG54 (LEU)	GEN18	This study
GEN109	MATa; his3D1; leu2-3_112; ura3-52; trp1-289; MAL2-8c; SUC2, PTEF1-yEGFP-TCYC1-X-2; MFA1/2Δ0; MFA2-FgPheromone-CPS1t (XI-3); Lox71 (FgMATa) B1-R08 (X-4)	Lox71 (FgMATa) B1-R08 (X-4)	pDOG54 (LEU)	GEN58	This study
GEN111	MATa; his3D1; leu2-3_112; ura3-52; trp1-289; MAL2-8c; SUC2, PTEF1-yEGFP-TCYC1-X-2; MFA1/2Δ0; MFA2-BbPheromone-CPS1t (XI-3); Lox71 (BbMATa) B10-R3 (X-4)	Lox71 (BbMATa) B10-R3 (X-4)	pDOG54 (LEU)	GEN56	This study
GEN113	MATa; his3D1; leu2-3_112; ura3-52; trp1-289; MAL2-8c; SUC2, PTEF1-yEGFP-TCYC1-X-2; MFA1/2Δ0; MFA2-BcPheromone-CPS1t (XI-3); Lox71 (BcMATa) B12-R3 (X-4)	Lox71 (BcMATa) B12-R3 (X-4)	pDOG54 (LEU)	GEN57	This study
GEN115	MATa; his3D1; leu2-3_112; ura3-52; trp1-289; MAL2-8c; SUC2, PTEF1-yEGFP-TCYC1-X-2; MFA1/2Δ0; MFA2-FoPheromone-CPS1t (XI-3); Lox71 (FoMATa) B14-R3 (X-4)	Lox71 (FoMATa) B14-R3 (X-4)	pDOG54 (LEU)	GEN59	This study
GEN117	MATa; his3D1; leu2-3_112; ura3-52; trp1-289; MAL2-8c; SUC2, PTEF1-yEGFP-TCYC1-X-2; MFA1/2Δ0; MFA2-HjPheromone-CPS1t (XI-3); Lox71 (HjMATa) B16-R3 (X-4)	Lox71 (HjMATa) B16-R3 (X-4)	pDOG54 (LEU)	GEN80	This study
GEN119	MATa; his3D1; leu2-3_112; ura3-52; trp1-289; MAL2-8c; SUC2, PTEF1-yEGFP-TCYC1-X-2; MFA1/2Δ0; MFA2-MoPheromone-CPS1t (XI-3); Lox71 (MoMATa) B18-R3 (X-4)	Lox71 (MgMATa) B18-R3 (X-4)	pDOG54 (LEU)	GEN62	This study
GEN121	MATa; his3D1; leu2-3_112; ura3-52; trp1-289; MAL2-8c; SUC2, PTEF1-yEGFP-TCYC1-X-2; MFA1/2Δ0; MFA2-NcPheromone-CPS1t (XI-3); Lox71 (NcMATa) B20-R3 (X-4)	Lox71 (NcMATa) B20-R3 (X-4)	pDOG54 (LEU)	GEN63	This study
CPK133	MATa; his3D1; leu2-3_112; ura3-52; trp1-289; MAL2-8c; SUC2; sst2Δ; ste2Δ; ste3Δ ; FUS1p-GFP (FUS1::GFP); PGK1pro-GPA1-CYC1t-X-3; gpa1Δ0	Deletion of GPA1	pEDJ391 + pESC-URA-gRNA_X-3 + pDAM82	CPK127	Jensen, E.D (2022)
CPK366	MATa; his3D1; leu2-3_112; ura3-52; trp1-289; MAL2-8c; SUC2; sst2Δ; ste2Δ; ste3Δ ; FUS1p-GFP (FUS1::GFP); PGK1pro-GPA1-CYC1t-X-3; gpa1Δ0; CCW12pro-FgSTE2 in XI-2	Insert CCW12pro-FgSTE2 in XI-2	pEDJ391 + pESC-URA-gRNA_X-3	CPK133	Jensen, E.D (2022)
GEN70	MATa; his3D1; leu2-3_112; ura3-52; trp1-289; MAL2-8c; SUC2; sst2Δ; ste2Δ; ste3Δ ; FUS1p-GFP (FUS1::GFP); PGK1pro-GPA1-CYC1t-X-3; gpa1Δ0; pCCW12pro-FoSTE2-CYC1t-XI-2	pCCW12pro-FoSTE2-CYC1t (XI-2)	pEDJ391 + pCfB3044 (clonat)	CPK133	This study
GEN71	MATa; his3D1; leu2-3_112; ura3-52; trp1-289; MAL2-8c; SUC2; sst2Δ; ste2Δ; ste3Δ ; FUS1p-GFP (FUS1::GFP); PGK1pro-GPA1-CYC1t-X-3; gpa1Δ0; pCCW12pro-BbSTE2-CYC1t-XI-2	pCCW12pro-BbSTE2-CYC1t (XI-2)	pEDJ391 + pCfB3044 (clonat)	CPK133	This study
GEN128	MATa; his3D1; leu2-3_112; ura3-52; trp1-289; MAL2-8c; SUC2; sst2Δ; ste2Δ; ste3Δ ; FUS1p-GFP (FUS1::GFP); PGK1pro-GPA1-CYC1t-X-3; gpa1Δ0; pCCW12pro-BcSTE2-CYC1t-XI-2	pCCW12pro-BcSTE2-CYC1t (XI-2)	pEDJ391 + pCfB3044 (clonat)	CPK133	This study
SBY1	MATa his3Δ1 leu2Δ0 met15Δ0 ura3Δ0	N/A	pEDJ391	BY4741	Jensen, E.D (2022)
SBY81	MATa his3Δ1 leu2Δ0 met15Δ0 ura3Δ0; ste3Δ(platform); ste2Δ(platform)	ste2Δ and ste3Δ	pEDJ391	SBY1	Jensen, E.D (2022)
GEN17	MATα; his3D1; leu2-3_112; ura3-52; trp1-289; MAL2-8c; SUC2; ste3Δ(platform); ste2Δ(platform);	From MATa to MATα	PEDJ391 (leu) + pDAM135 (his)	SBY81	This study
GEN21	MATα his3Δ1 leu2Δ0 met15Δ0 ura3Δ0	From MATa to MATα	pEDJ391 (leu) + pDAM135 (his)	SBY1	This study
GEN23	MATα; his3D1; leu2-3_112; ura3-52; trp1-289; MAL2-8c; SUC2; ste3Δ(platform); ste2Δ(platform); pTEF1-mScarletI-CYC1t-X-2	mScarletI in X-2	pEDJ391 (leu) + pDAM135 (his) + pESC_URA_X-2 (ura)	GEN17	This study
GEN27	MATα his3Δ1 leu2Δ0 met15Δ0 ura3Δ0; pTEF1-mScarletI-CYC1t-X-2	From MATa to MATα + mScarletI	pEDJ391 (leu) + pDAM135 (his) + pESC_URA_X-2 (ura)	GEN21	This study
GEN36	MATα; his3D1; leu2-3_112; ura3-52; trp1-289; MAL2-8c; SUC2; ste3Δ(platform); ste2Δ(platform); pTEF1-mScarletI-CYC1t-X-2; pCCW12pro-CaSTE2-CYC1t-XI-2	pCCW12pro-CaSTE2-CYC1t in XI-2	pEDJ391 (leu) + pCfB3044	GEN23	This study
GEN37	MATα; his3D1; leu2-3_112; ura3-52; trp1-289; MAL2-8c; SUC2; ste3Δ(platform); ste2Δ(platform); pTEF1-mScarletI-CYC1t-X-2; pCCW12pro-FgSTE2-CYC1t-XI-2	pCCW12pro-FgSTE2-CYC1t in XI-2	pEDJ391 (leu) + pCfB3044	GEN23	This study
GEN47	MATα; his3D1; leu2-3_112; ura3-52; trp1-289; MAL2-8c; SUC2; ste3Δ(platform); ste2Δ(platform); pTEF1-mScarletI-CYC1t-X-2; pCCW12pro-BbSTE2-CYC1t-XI-2	CCW12-BbSte2 - Beauvaria bassiana	pEDJ391 + pCfB3044 (clonat)	GEN23	This study
GEN48	MATα; his3D1; leu2-3_112; ura3-52; trp1-289; MAL2-8c; SUC2; ste3Δ(platform); ste2Δ(platform); pTEF1-mScarletI-CYC1t-X-2; pCCW12pro-BcSTE2-CYC1t-XI-2	CCW12-BcSte2 - Botrytis cinerea	pEDJ391 + pESC_URA_XI-2 (ura)	GEN23	This study
GEN49	MATα; his3D1; leu2-3_112; ura3-52; trp1-289; MAL2-8c; SUC2; ste3Δ(platform); ste2Δ(platform); pTEF1-mScarletI-CYC1t-X-2; pCCW12pro-FoSTE2-CYC1t-XI-2	CCW12-FoSte2 - Fusarium oxysporus	pEDJ391 + pCfB3044 (clonat)	GEN23	This study
GEN50	MATα; his3D1; leu2-3_112; ura3-52; trp1-289; MAL2-8c; SUC2; ste3Δ(platform); ste2Δ(platform); pTEF1-mScarletI-CYC1t-X-2; pCCW12pro-HjSTE2-CYC1t-XI-2	CCW12-HjSte2 - Hypocrea jecorina	pEDJ391 + pCfB3044 (clonat)	GEN23	This study
GEN52	MATα; his3D1; leu2-3_112; ura3-52; trp1-289; MAL2-8c; SUC2; ste3Δ(platform); ste2Δ(platform); pTEF1-mScarletI-CYC1t-X-2; pCCW12pro-MgSTE2-CYC1t-XI-2	CCW12-MgSte2 - Magnaporthe oryzae	pEDJ391 + pCfB3044 (clonat)	GEN23	This study
GEN53	MATα; his3D1; leu2-3_112; ura3-52; trp1-289; MAL2-8c; SUC2; ste3Δ(platform); ste2Δ(platform); pTEF1-mScarletI-CYC1t-X-2; pCCW12pro-NcSTE2-CYC1t-XI-2	CCW12-NcSte2 - Neurospora crassa	pEDJ391 + pCfB3044 (clonat)	GEN23	This study
GEN54	MATα; his3D1; leu2-3_112; ura3-52; trp1-289; MAL2-8c; SUC2; ste3Δ(platform); ste2Δ(platform); pTEF1-mScarletI-CYC1t-X-2; pCCW12pro-SmPRE2-CYC1t-XI-2	CCW12-SmPRE2 - Sordaria Macrospora	pEDJ391 + pCfB3044 (clonat)	GEN23	This study
GEN76	MATα his3Δ1 leu2Δ0 met15Δ0 ura3Δ0; pTEF1-mScarletI-CYC1t-X-2; pMF(alpha)1-CaPheromone-CPS1t (XI-3)	MF(alpha)1-CaPheromone-CPS1t (XI-3)	pRS413 (his)	GEN27	This study
GEN77	MATα his3Δ1 leu2Δ0 met15Δ0 ura3Δ0; pTEF1-mScarletI-CYC1t-X-2; pMF(alpha)1-FgPheromone-CPS1t (XI-3)	MF(alpha)1-FgPheromone-CPS1t (XI-3)	pRS413 (his)	GEN27	This study
GEN101	MATα; his3D1; leu2-3_112; ura3-52; trp1-289; MAL2-8c; SUC2; ste3Δ(platform); ste2Δ(platform); pTEF1-mScarletI-CYC1t-X-2; pCCW12pro-CaSTE2-CYC1t-XI-2; R1-B05 (CaMATalpha) Lox66 (X-4)	R1-B05 (CaMATalpha) Lox66 (X-4)	pDOG56 (HIS)	GEN36	This study
GEN104	MATα; his3D1; leu2-3_112; ura3-52; trp1-289; MAL2-8c; SUC2; ste3Δ(platform); ste2Δ(platform); pTEF1-mScarletI-CYC1t-X-2; R1-B01 (emptyMATalpha) Lox66 (X-4)	R1-B01 (emptyMATalpha) Lox66 (X-4)	pDOG56 (HIS)	GEN23	This study
GEN106	MATα his3Δ1 leu2Δ0 met15Δ0 ura3Δ0; pTEF1-mScarletI-CYC1t-X-2; R1-B1 (ScMATalpha) Lox66 (X-4); R1-B03 (ScMATalpha) Lox66 (X-4)	R1-B03 (ScMATalpha) Lox66 (X-4)	pDOG56 (HIS)	GEN27	This study
GEN108	MATα; his3D1; leu2-3_112; ura3-52; trp1-289; MAL2-8c; SUC2; ste3Δ(platform); ste2Δ(platform); pTEF1-mScarletI-CYC1t-X-2; pCCW12pro-FgSTE2-CYC1t-XI-2; R1-B07 (FgMATalpha) Lox66 (X-4)	R1-B07 (FgMATalpha) Lox66 (X-4)	pDOG56 (HIS)	GEN37	This study
GEN110	MATα; his3D1; leu2-3_112; ura3-52; trp1-289; MAL2-8c; SUC2; ste3Δ(platform); ste2Δ(platform); pTEF1-mScarletI-CYC1t-X-2; pCCW12pro-BbSTE2-CYC1t-XI-2; R1-B09 (BbMATalpha) Lox66 (X-4)	R1-B09 (BbMATalpha) Lox66 (X-4)	pDOG56 (HIS)	GEN47	This study
GEN112	MATα; his3D1; leu2-3_112; ura3-52; trp1-289; MAL2-8c; SUC2; ste3Δ(platform); ste2Δ(platform); pTEF1-mScarletI-CYC1t-X-2; pCCW12pro-BcSTE2-CYC1t-XI-2; R1-B11 (BcMATalpha) Lox66 (X-4)	R1-B11 (BcMATalpha) Lox66 (X-4)	pDOG56 (HIS)	GEN48	This study
GEN114	MATα; his3D1; leu2-3_112; ura3-52; trp1-289; MAL2-8c; SUC2; ste3Δ(platform); ste2Δ(platform); pTEF1-mScarletI-CYC1t-X-2; pCCW12pro-FoSTE2-CYC1t-XI-2; R1-B13 (FoMATalpha) Lox66 (X-4)	R1-B13 (FoMATalpha) Lox66 (X-4)	pDOG56 (HIS)	GEN49	This study
GEN116	MATα; his3D1; leu2-3_112; ura3-52; trp1-289; MAL2-8c; SUC2; ste3Δ(platform); ste2Δ(platform); pTEF1-mScarletI-CYC1t-X-2; pCCW12pro-HjSTE2-CYC1t-XI-2; R1-B15 (HjMATalpha) Lox66 (X-4)	R1-B15 (HjMATalpha) Lox66 (X-4)	pDOG56 (HIS)	GEN50	This study
GEN118	MATα; his3D1; leu2-3_112; ura3-52; trp1-289; MAL2-8c; SUC2; ste3Δ(platform); ste2Δ(platform); pTEF1-mScarletI-CYC1t-X-2; pCCW12pro-MoSTE2-CYC1t-XI-2; R1-B17 (MoMATalpha) Lox66 (X-4)	R1-B17 (MgMATalpha) Lox66 (X-4)	pDOG56 (HIS)	GEN52	This study
GEN120	MATα; his3D1; leu2-3_112; ura3-52; trp1-289; MAL2-8c; SUC2; ste3Δ(platform); ste2Δ(platform); pTEF1-mScarletI-CYC1t-X-2; pCCW12pro-NcSTE2-CYC1t-XI-2; R1-B19 (NcMATalpha) Lox66 (X-4)	R1-B19 (NcMATalpha) Lox66 (X-4)	pDOG56 (HIS)	GEN53	This study

## Sheet: Dataset S1 - Plasmids
Name	Construct Content	Marker
pDOG5	TDH3pro-preproalphafactor-CaPheromone-CPS1t (XI-3)	MarkerFree
pDOG6	pMFA2-preproalphafactor-CaPheromone-CPS1t (XI-3)	MarkerFree
pDOG8	pMFA2-preproalphafactor-BbPheromone-CPS1t (XI-3)	MarkerFree
pDOG9	pMFA2-preproalphafactor-BcPheromone-CPS1t (XI-3)	MarkerFree
pDOG10	pMFA2-preproalphafactor-FgPheromone-CPS1t (XI-3)	MarkerFree
pDOG11	pMFA2-preproalphafactor-FoPheromone-CPS1t (XI-3)	MarkerFree
pDOG13	pMFA2-preproalphafactor-KpPheromone-CPS1t (XI-3)	MarkerFree
pDOG14	pMFA2-preproalphafactor-MoPheromone-CPS1t (XI-3)	MarkerFree
pDOG15	pMFA2-preproalphafactor-NcPheromone-CPS1t (XI-3)	MarkerFree
pDOG16	pTEF1-mScarletI-CYC1t (X-2)	MarkerFree
pDOG17	CCW12-BbSte2 - Beauvaria bassiana	HIS
pDOG18	CCW12-BcSte2 - Botrytis cinerea	HIS
pDOG19	CCW12-FoSte2 - Fusarium oxysporus	HIS
pDOG20	CCW12-HjHPR2 - Hypocrea jecorina	HIS
pDOG21	CCW12-KpSte2 - Komagataella (Pichia) pastoris	HIS
pDOG22	CCW12-MoSte2 - Magnaporthe oryzae	HIS
pDOG23	CCW12-NcSte2 - Neurospora crassa	HIS
pDOG24	CCW12-SmPRE2 - Sordaria Macrospora	HIS
pDOG25	MF(alpha)1 deletion	URA
pDOG26	MF(alpha)2 deletion	HIS
pDOG30	pTDH3-preproalphafactor-FgPheromone-CPS1t (XI-3)	MarkerFree
pDOG38	pMFA2-preproalphafactor-HjPheromone-CPS1t (XI-3)	MarkerFree
pDOG44	pMFA2-preproalphafactor-FoPheromone-ADH1t (XI-3) in pRS413	HIS
pDOG54	pRS415 (LEU) with pPGK1-Z3EV	LEU
pDOG56	pRS413 (HIS) with PGK1-Cre recombinase	HIS
pDOG60	R1-B01 (emptyMATalpha) Lox66 (X-4)	MarkerFree
pDOG61	Lox71 (emptyMATa) B02-R3 (X-4)	MarkerFree
pDOG62	R1-B03 (ScMATalpha) Lox66 (X-4)	MarkerFree
pDOG63	Lox71 (ScMATa) B04-R3 (X-4)	MarkerFree
pDOG64	R1-B07 (FgMATalpha) Lox66 (X-4)	MarkerFree
pDOG65	Lox71 (FgMATa) B08-R3 (X-4)	MarkerFree
pDOG66	R1-B09 (BbMATalpha) Lox66 (X-4)	MarkerFree
pDOG67	Lox71 (BbMATa) B10-R3 (X-4)	MarkerFree
pDOG68	R1-B11 (BcMATalpha) Lox66 (X-4)	MarkerFree
pDOG69	Lox71 (BcMATa) B12-R3 (X-4)	MarkerFree
pDOG70	R1-B13 (FoMATalpha) Lox66 (X-4)	MarkerFree
pDOG71	Lox71 (FoMATa) B14-R3 (X-4)	MarkerFree
pDOG72	R1-B15 (HjMATalpha) Lox66 (X-4)	MarkerFree
pDOG73	Lox71 (HjMATa) B16-R3 (X-4)	MarkerFree
pDOG74	R1-B17 (MoMATalpha) Lox66 (X-4)	MarkerFree
pDOG75	Lox71 (MoMATa) B18-R3 (X-4)	MarkerFree
pDOG76	R1-B19 (NcMATalpha) Lox66 (X-4)	MarkerFree
pDOG77	Lox71 (NcMATa) B20-R3 (X-4)	MarkerFree

## Sheet: Dataset S1 - Oligos
Primer name	5'-> sequence
MAD3	ATCGCACUATCGCACGCATTCCATGCGA
MAD4	ACCGCGTUATCGCGTACCCAATTCGCCC
MAD36	AGTGCGAUAGACGCGAATTTTTCGAAGAAG
MAD37	AGTGCAGGUTGTTTTATATTTGTTGTAAAAAGTAGATAATTAC
MAD38	AGTGCGAUCTATTTTCGAGGACCTTGTCACC
MAD39	AGTGCAGGUTTTGTTTGTTTATGTGTGTTTATTCG
MAD61	AACGCGGUCTTCGAGCGTCCCAAAACCTTCTC
MAD62	AGGACAGAUATCCGCTCTAACCGAAAAGG
MAD63	AGGACAGAUGTAGATACGTTGTTGACACTTC
MAD64	AACGCGGUGAGCGACCTCATGCTATACC
DAM367	ACCTGCACUAAAACAATGAACATTAATTCTACGTTCATACC
DAM368	ATCTGTCAUCTATACACGTTTGATTGTAATCTGC
DAM371	ACCTGCACUAAAACAATGTCCAAAGAAGTATTCGACC
DAM372	ATCTGTCAUCTACAAGGGGGCACGTATCCTCTCCTCTCTCTG
DOG12	AGGCCGGGUCAACCTTGTTAATAGAGGACAGATGCGCAATGATTG
DOG13	ACCCGGCCUTCCGCACCAAGCTTCAGCCTCTCTTTTATCG
DOG14	AGGTCAACCUTGCTGGTAATAGAGGACAGATGCGCAATGATTG
DOG15	AGGTTGACCUTTCCACCAGCACCAAGCTTCAGCCTCTCTTTTATCGAG
DOG16	AGGGGACAACCUTGTTGGTAATAGAGGACAGATGCGCAATGATTG
DOG17	AGGTTGTCCCCUCCAAGTGCACCAAGCTTCAGCCTCTCTTTTATCGAG
DOG20	AAAAGAAUCAACCCTTTGGCTAATAGAGGACAGATGCGCAATG
DOG21	ATTCTTTUCATTGTTCCTCCAACGGAAAGCTTCAGCCTCTCTTTTATCG
DOG22	AGACGTGGUCAGCCATGCTGGTAATAGAGGACAGATGCGCAATGATTG
DOG23	ACCACGTCUGGGGCACCACTGAGCTTCAGCCTCTCTTTTATCGAG
DOG24	ATTCATGGUCAGAGCTGTTGGTAATAGAGGACAGATGCGCAATG
DOG25	ACCATGAAUACGGCACCACTGAGCTTCAGCCTCTCTTTTATCGAG
DOG26	CCGAATTTAATAGCTTCTACTGAAAAACAG
DOG27	GAATTTATAACAAATTGAAATATGGCAGGC
DOG28	GTTTTCAAGGTATCGAGCCAAACTATTC
DOG29	AGACAGAATCGGAAACGGATATAGAAAC
DOG30	GACTGGAGCAGCTAATGCGGGTTTTAGAGCTAGAAATAGCAAG
DOG31	CGCTAAAATAAAAGTGAGAAGTTTTAGAGCTAGAAATAGCAAG
DOG33	AGTGCAGGUTATTGATATAGTGTTTAAGCGAATGACAG
DOG34	ACCTGCACUAAAACAATGGATGGTTCTTCTGCTCCATCTTCTC
DOG35	ATCTGTCCUCTAGGCGAAGTTATCACGTTGCATACG
DOG40	ACCTGCACUAAAACAATGGCTTCTAATTCATCCAATTTTG
DOG41	ATCTGTCCUCTATGCCTTTTGTACACCGTAGGATTTGTTG
DOG42	ACCTGCACUAAAACAATGTCTACTTTCGACCCCTTTACAC
DOG43	ATCTGTCCUCTAGATCCTCTCTTCTCTCTGTAGGAACGCC
DOG44	ACCTGCACUAAAACAATGTCTTCCTTCGACCCATACACTC
DOG45	ATCTGTCCUCTAAGAGGAAGAAGTGTTGGCGATTCTTTGG
DOG46	ACCTGCACUAAAACAATGGAAGAATACTCCGACTCCTTCG
DOG47	ATCTGTCCUCTAGAAGTGCAAATCTTCGGAGGTTCTGTCAC
DOG48	ACCTGCACUAAAACAATGGATCAAACTCTGAGCGCTACGG
DOG49	ATCTGTCCUCTACAGTCTTTCTTCTCTTCTTTCTATTGAC
DOG50	ACCTGCACUAAAACAATGGCGTCCTCTTCCTCACCACCTG
DOG51	ATCTGTCCUCTACTCGAATGATCTAGGCTTCGTAACACCC
DOG52	ACCTGCACUAAAACAATGGCCTCCAGCTTCCCGGCTGAC
DOG53	ATCTGTCCUCTACTCGAAGGATCTTGGTTTCTGAGTAACTC
DOG59	CGGCATGCTTGATAATCTTTCTT
DOG62	AGGCGAACCCUGTTGGTAATAGAGGACAGATGCGCAATGATTG
DOG63	AGGGTTCGCCUATCCTGTAGCACCAAGCTTCAGCCTCTCTTTTATCGAG
DOG64	AGTGCGAUTAAACGCTCTGAATGCAAAG
DOG65	AGTGCAGGUTCTTTTAATCGTTTATATTG
DOG96	ATTCCGTUATGGCGAATGGCGCGACGCGC
DOG97	ATCGCGAUGAGCTCCAGCTTTTGTTCCCTTTAGTGAGGG
DOG105	CTTATTTAGAAGTGTCAACAACGTATCTACATCTGTCCTCTATTACCAACAAGGTTGTCCNNNNNNNNNGCACCAAGCTTCAGCCTCTC
DOG106	AGCATTGCTGCTAAAGAAGAAGGGGTATCTCTCGATAAAAGAGAGGCTGAAGCTTGGTGCNNNNNNNNNGGACAACCTTGTTGGTAATAG
DOG107	TAGTTTTCCGTTTTAGGATATTGACGCCAAGCGTGCGTCTGATTTCTACGGTTCAGGGGGTCAACGTATGGGGCCATTTTATTTTTGAGG
DOG108	AATCCACGTAAGGAAAATGATCAGCCCAATCCTCAAAAATAAAATGGCCCCATACGTTGACCCCCTGAACCGTAGAAATCAGACGCACGC
DOG111	AACGCGGUTACCGTTCGTATAATGTATGCTATACGAAGTTATCCCTCGGCTCCAGTAGCTC
DOG112	AGTGCGAUTACCGTTCGTATAGCATACATTATACGAAGTTATTCGTCGCTAGCGATTACAC
DOG117	AACGGAAUAGACGCGAATTTTTCGAAG
DOG118	ACCTGCACUAAAACAATGCGTCCATACGCTTGTCCAG
DOG119	ATCTGTCCUTCAGGATCCACCACCATATTC
DOG120	ATCGCGAUGAGCGACCTCATGCTATACC
DOG123	ACCTGCACUAAAACAATGTCCAATTTACTGACCGTAC
DOG125	ATCTGTCCUCTAATCGCCATCTTCCAGCAG
DOG127	tcgtcggcagcgtcagatgtgtataagagacagGCCATTTTCCAACAGCAC
DOG128	gtctcgtgggctcggagatgtgtataagagacagCATAAATCATAAGAAATTCGCTTATTTAG
DOG129	tcgtcggcagcgtcagatgtgtataagagacagACTACTATTGCCAGCATTGC
DOG130	gtctcgtgggctcggagatgtgtataagagacagATACCTGAGAAAGCAACCTG
DOG131	AATGATACGGCGACCACCGAGATCTACACTCGCCTTATCGTCGGCAGCGTCAGATG
DOG132	AATGATACGGCGACCACCGAGATCTACACCTAGTACGTCGTCGGCAGCGTCAGATG
DOG133	AATGATACGGCGACCACCGAGATCTACACTTCTGCCTTCGTCGGCAGCGTCAGATG
DOG134	AATGATACGGCGACCACCGAGATCTACACGCTCAGGATCGTCGGCAGCGTCAGATG
DOG135	AATGATACGGCGACCACCGAGATCTACACAGGAGTCCTCGTCGGCAGCGTCAGATG
DOG136	AATGATACGGCGACCACCGAGATCTACACCATGCCTATCGTCGGCAGCGTCAGATG
DOG137	AATGATACGGCGACCACCGAGATCTACACGTAGAGAGTCGTCGGCAGCGTCAGATG
DOG138	AATGATACGGCGACCACCGAGATCTACACCCTCTCTGTCGTCGGCAGCGTCAGATG
DOG139	AATGATACGGCGACCACCGAGATCTACACAGCGTAGCTCGTCGGCAGCGTCAGATG
DOG140	CAAGCAGAAGACGGCATACGAGATTAGATCGCGTCTCGTGGGCTCGGAGATG
DOG145	AGTGCGAUCCACCCTCCCATTAGTCCGCGCAGCTGCTACATATCGCCTCGGAGATTACCGAGCAATCTATC
DOG146	AACGCGGUCGGCACTCATGACTATCATCAACTACAGTGCCGCTTACAGTGGTCAATCCCTGAATAGC
DOG147	AGTGCGAUCCACCCTCCCATTAGTCCGCCACGCGTAGTGAGACTTACACGGAGATTACCGAGCAATCTATC
DOG148	AACGCGGUCGGCACTCATGACTATCATCTCGCTGAGCTAATAGTTGCCTGGTCAATCCCTGAATAGC
DOG149	AGTGCGAUCCACCCTCCCATTAGTCCGCGGTATCGTGCATGTAGCGTACGGAGATTACCGAGCAATCTATC
DOG150	AACGCGGUCGGCACTCATGACTATCATCTATGAACAACGCAAGGATCGTGGTCAATCCCTGAATAGC
DOG151	AGTGCGAUCCACCCTCCCATTAGTCCGCGAGCCCATGGTTGAATGACTCGGAGATTACCGAGCAATCTATC
DOG152	AACGCGGUCGGCACTCATGACTATCATCTGGATGGAAGAGGTACGGACTGGTCAATCCCTGAATAGC
DOG153	AGTGCGAUCCACCCTCCCATTAGTCCGCCTGACTTGAGTGCTCCAAGCCGGAGATTACCGAGCAATCTATC
DOG154	AACGCGGUCGGCACTCATGACTATCATCGAAGTGTCTACTGTCCCTAATGGTCAATCCCTGAATAGC
DOG155	AGTGCGAUCCACCCTCCCATTAGTCCGCACACGCGTCACCTTAGTTGTCGGAGATTACCGAGCAATCTATC
DOG156	AACGCGGUCGGCACTCATGACTATCATCTAGCGTCGAGCTCGTTGAACTGGTCAATCCCTGAATAGC
DOG157	AGTGCGAUCCACCCTCCCATTAGTCCGCGAGTAAGTGCTCCTGAGGTTCGGAGATTACCGAGCAATCTATC
DOG158	AACGCGGUCGGCACTCATGACTATCATCAGCTCCGGCAAGCAATTAAGTGGTCAATCCCTGAATAGC
DOG159	AGTGCGAUCCACCCTCCCATTAGTCCGCATGAGCACATAGTGCAGCTCCGGAGATTACCGAGCAATCTATC
DOG160	AACGCGGUCGGCACTCATGACTATCATCCTTAGTACCGCACGTACCATTGGTCAATCCCTGAATAGC
DOG161	AGTGCGAUCCACCCTCCCATTAGTCCGCGATTCGAAAAGGTGAGCCAGCGGAGATTACCGAGCAATCTATC
DOG162	AACGCGGUCGGCACTCATGACTATCATCTGTACGCTATTCAGGGATTGTGGTCAATCCCTGAATAGC
DOG163	GCAGCTGCTACATATCGCCT
DOG164	AACTACAGTGCCGCTTACAG
DOG165	CACGCGTAGTGAGACTTACA
DOG166	TCGCTGAGCTAATAGTTGCC
DOG167	GGTATCGTGCATGTAGCGTA
DOG168	TATGAACAACGCAAGGATCG
DOG169	GAGCCCATGGTTGAATGACT
DOG170	TGGATGGAAGAGGTACGGAC
DOG171	CTGACTTGAGTGCTCCAAGC
DOG172	GAAGTGTCTACTGTCCCTAA
DOG173	ACACGCGTCACCTTAGTTGT
DOG174	TAGCGTCGAGCTCGTTGAAC
DOG175	GAGTAAGTGCTCCTGAGGTT
DOG176	AGCTCCGGCAAGCAATTAAG
DOG177	ATGAGCACATAGTGCAGCTC
DOG178	CTTAGTACCGCACGTACCAT
DOG179	GATTCGAAAAGGTGAGCCAG
DOG180	TGTACGCTATTCAGGGATTG

## Sheet: Dataset S1 - Gene blocks
gBLOCK name	5'-> sequence	source
gDOG1	ATGGATGGTTCTTCTGCTCCATCTTCTCCAACTCCAGATCCAACCTTCGACAGATTCGCCGGTAACGTCACTTTCTTCTTGGCTGACCACATCACCACTACCTCCGTTCCAATGCCAGTCTTGAACGCCTACTACGACGAATCCTTGTGTACTACCATGAACTACGGTGCTCAATTAGGTGCTTGTTTAGTTATGTTGGTTGTCGTTGTTGCTTTGACCCCAGCTGCTAAGTTGGCTAGAAGACCAGCTTCTGCTTTGCATTTGGTTGGTTTGTTGTTGTGTGCTGTTAGATCCGGTTTGTTGTTTGCTTACTTCGTCTCCCCAATCTCTCACTTTTACCAAGTTTGGGCTGGTGACTTCTCTGCCGTTTCCAGAAGATACTGGGACGCTTCTTTGGCT…	Billerbeck S. (2018)
gDOG2	ATGGCTTCTAATTCATCCAATTTTGACCCACTTACGCAATCCATCACAATTTTGATGGCTGATGGCATAACGACCGTATCCTTCACACCCCTAGACATCGACTTTTTCTACTACTATAACGTGGCCTGCTGCATCAACTATGGTGCCCAGGCGGGCGCGTGCCTTCTGATGTTTTTCGTAGTGGTCGTATTAACAAAGGCGGTAAAAAGGAAGACACTGTTATTTGTACTGAATGTTCTGTCCCTAATATTTGGCTTCCTGAGAGCTATGTTGTACGCAATATACTTCCTGCAAGGTTTCAACGACTTTTATGCAGCCTTCACCTTTGATTTTTCACGTGTACCAAGGAGCTCATACGCCTCTAGCGTAGCCGGTAGCGTGATACCTCTGTGCATGACG…	Nili Ostrov (2017)
gDOG3	ATGTCTACTTTCGACCCCTTTACACAAAACATTACTTTCCTAGCGGCAGATGGGAATACTACCATCTCTATTCCCGTTGTACTGGTCGACGAGATGAGGAGGATGATGGTGAACACCGTCATAAATTACGCTACTCAGCTTGGAGCTTGCTTGGTGATGCTTGTGGTACTGCTGGTTATGGTTCCCTTTAGTAAGTTTAGGAGACCTTTCAATGCATTACAAATCATAAGTCTGTTCATCTGTTCTTGCAGGATGGTGTTACTTTGTATCTGGAATATATCTAAATTCGCGGATTTTTATCCATTTTGGTCCCATGACTTCAGCCACATACCCAGAAGCGAATATGCTCCGGCCATTGCGGCGAACATCATATCACTACTTTTGGTAATCTCCATAGAG…	Vitale S. (2017)
gDOG4	ATGTCTTCCTTCGACCCATACACTCAAAACATTACTATTTTGGTTTCTCCATCCTCTCCACCAATTTCCATTCCAATCCCAGTTATCGACGCTTTCAACGACGAAACCGCTTCTATCATTACTAACTACGCCGCTCAATTAGGTGCTGCTTTGGCCATGTTATTAGTTTTGTTGGCCGCTACTCCAACCGCTAGATTGTTAAGAGCTGATGGTCCATCCTTGTTGCACGCTTTGGCCTTGTTAGTCTGTGTCGTCAGAACTGTCTTATTGATCTACTTCTTCTTGACCCCATTCTCTCACTTCTACCAAGTCTGGACCGGTGACTTCTCTCAAGTTCCAGCTTGGAACTACAGAGCTTCTATTGCTGGTACCGTTTTGTCTACTTTGTTGACCGTTGTT…	Billerbeck, S (2018)
gDOG5	ATGGAAGAATACTCCGACTCCTTCGACCCATCCCAACAATTGTTGAACTTCACTTCCTTATACGGTGAAACCGATGCTACTTTCGCTGAATTGGACGACTACCACTTCTACGTCGTTAAGTACGCCATCGTTTACGGTGCCAGAATTGGTGTCGGTATGTTTTGTACTTTGATGTTGTTCGTTGTTTCCAAGTCTTGGAAGACTCCAATCTTCGTCTTGAACCAATCTTCTTTGATTTTGTTGATTATTCACTCCGGTTTCTACATCCACTACTTGACCAACCAATTCTCTTCCTTGACCTACATGTTCACTAGAATCCCAAACGAAACCCATGCTGGTGTCGATTTGCGTATTAACGTCGTTACCAACACCTTGTACGCTTTGTTGATCTTATCTATT…	Billerbeck, S (2018)
gDOG6	ATGGATCAAACTCTGAGCGCTACGGGAACCGCCACTAGTCCACCAGGTCCGGCCTTGACTGTAGACCCGCGTTTTCAAACTATCACCATGTTGACACCAGCTTTGATGGGTCAAGGATTCGAAGAGGTCCAGACCACTCCCGCCGAGATAAACGATGTTTACTTCCTGGCATTTAACACAGCCATAGGATACTCCACACAAATAGGGGCGTGTTTCATAATGCTTCTTGTCCTGTTAACTATGACCGCGAAGGCAAGATTTGCCAGGATTCCAACCATAATCAATACTGCCGCGTTAGTCGTTAGCATCATTAGGTGTACCTTGCTGGTGATATTCTTTACCAGTACTATGATGGAATTCTATACAATTTTCAGTGACGATTTCAGTTTCGTTCATCCT…	Nili Ostrov (2017)
gDOG7	ATGGCGTCCTCTTCCTCACCACCTGCAGACATTTTCTCAGGGATCACGCAATCACTAAATAGTACACACGCGACGCTTACACTACCGATTCCGCCAGCGGACAGGGATCATCTGGAAAATCAAGTATTATTTTTGTTTGACAATCACGGTCAGTTACTTAATGTAACTACAACTTACATTGACGCTTTTAACAATATGCTGGTCTCTACTACTATAAACTATGCAACGCAAATTGGAGCTACTTTTATAATGCTAGCCATTATGTTATTAATGACTCCCAGAAGGAGGTTCAAACGTTTACCAACAATTATTAGCTTGTTAGCCTTATGTATTAATTTGATCAGGGTGGTTTTGCTGGCCCTGTTTTTTCCTTCTCACTGGACAGACTTCTACGTGTTG…	Billerbeck, S (2018)
gDOG8	ATGGCCTCCAGCTTCCCGGCTGACTTATACTCTGGAATCTCTCAAGCTCTTAACACTACTCATGCTACGCTGACACTGCCGATTCCATCCCCAGACCGTGATCACTTGGAAAACCAGATGTTGTTTCTTTTTGACAATTACGGCCAGCTATTGAATATAACGACAACGGACATCGATATGGTGAACGGAATGCTAGTTTCCATCGCAATAAATTACGCTACGCAAATTGGAGCCACTTTTATTATGTTAGCCATAATGTTACTGATGACTCCAAGAAGACGTTTCAAACGTCTGCCGACCATCATCTCACTTCTAGGTTTGCTGCTGAATTTAATTAGGGTCGTACTACTTAGTTTATTCTACCCCAGCCATTGGACGGACTTTTATGTGTTATACACC…	Mayrhofer S (2005)
gDOG9	CGGAGATTACCGAGCAATCTATCAGATCGGCGACCATTAGTGAGCTACTGGAGCCGAGGGGTAACTACGATGCCGCTAAGAACCTCTCGGTCGTCGCTAGCGATTACACTCCAGTCTCATTATAATCGTTCGCTATTCAGGGATTGACCAACACCGGAAAACATTTCACTTAGAGATTTGTAAGAGCTGTTAGTTAGCTCGCTCAACTAATAGTTGTCCACACAACGTCAAAATTAGAAAATGGTTGTAACATTATCGGTGGTTCTCTAACTACTATCAATACCCATGACTTGACTCTGCTGCAGCTACGTATCGCCTGAAAACCAGTTAGTGTTAAGGAATGCTCTGACCAGGACAACACATGTAGTGAAGACACTTCCGGTCTCAATGAAGGGCCGG…	Billerbeck, S (2018)
gDOG10	ATGCGTCCATACGCTTGTCCAGTTGAATCTTGTGATAGAAGATTCTCCAGGTCTGACGAATTGACCAGACATATTAGAATCCACACTGGTCAAAAGCCATTCCAGTGTAGAATCTGCATGAGAAACTTTTCCAGATCCGATCATTTGACTACCCATATCAGAACTCATACCGGTGAAAAACCATTCGCTTGTGATATTTGTGGTAGAAAGTTTGCCAGAAGCGACGAAAGAAAAAGACATACCAAAATCCATACAGGTGGTGGTGGTACTCCAGCTGCTGCTTCTACTTTGGAAGATCCATCTGCTGGTGATATGAGAGCTGCTAATTTGTGGCCATCTCCATTGATGATTAAGAGGTCTAAGAAGAACTCCTTGGCTTTGTCTTTGACTGCTGATCAA…	Shaw W. (2023)

## Sheet: Dataset S1 - Genetic parts ampl
Plasmid
EasyClone Marker Free	MAD3 + MAD4
Promoter
CCW12	DOG32 + DOG33
MFA2pro	MAD18 + MAD19
PGK1	MAD36 + MAD37
TDH3	MAD38 + MAD39
Gene
CaSte2 - Candida albicans	DAM367 + DAM368
FgSte2 - Fusarium graminaerum	DAM371 + DAM372
BbSte2 - Beauvaria bassiana	DOG34 + DOG35
BcSte2 - Botrytis cinerea	DOG40 + DOG41
FoSte2 - Fusarium oxysporus	DOG42 + DOG43
HjHPR2 - Hypocrea jecorina	DOG44 + DOG45
MoSte2 - Magnaporthe oryzae	DOG48 + DOG49
NcSte2 - Neurospora crassa	DOG50 + DOG51
Terminator
CPS1t	DOG36 + DOG37
CYC1t	MAD61 + MAD62
ADH1t	MAD63 + MAD64
