# Supplementary material for: A yeast mating platform for multiplex screening of fungal GPCR–ligand interactions
Source: Proc Natl Acad Sci U S A. 2025 Oct 24;122(43):e2521198122. doi: 10.1073/pnas.2521198122 (PMC12582325; doi:10.1073/pnas.2521198122)
Supplement: Supplementary file 3 — Dataset S02 (XLSX) [file pnas.2521198122.sd02.xlsx]

## Sheet: Data S2 - Fig. 1B
name	Combinations	descriptor	Dilution	replicate 1	replicate 2	replicate 3	limiting haploid	average	real n	Mating effiency
A1	GEN29 LEU vs GEN36 HIS	MFA2-CaPhero + CaSte2	500	152	126	152	448333	143	71667	13.78
A2	GEN29 LEU vs GEN36 HIS	MFA2-CaPhero + CaSte2	500	107	121	123	448333	117	58500	11.54
A3	GEN29 LEU vs GEN36 HIS	MFA2-CaPhero + CaSte2	500	149	125	158	448333	144	72000	13.84
B1	GEN58 LEU vs GEN37 HIS	MFA2-FgPhero + FgSte2	500	244	266	255	233567	255	127500	35.31
B2	GEN58 LEU vs GEN37 HIS	MFA2-FgPhero + FgSte2	500	207	195	298	233567	233.33	116667	33.31
B3	GEN58 LEU vs GEN37 HIS	MFA2-FgPhero + FgSte2	500	244	207	234	233567	228.33	114167	32.83
C1	GEN100 LEU vs GEN76 HIS	CaSte2 + MFalpha1-CaPhero	500	5	4	5	520000	5	2333	0.45
C2	GEN100 LEU vs GEN76 HIS	CaSte2 + MFalpha1-CaPhero	500	3	6	2	520000	4	1833	0.35
C3	GEN100 LEU vs GEN76 HIS	CaSte2 + MFalpha1-CaPhero	500	3	3	2	520000	3	1333	0.26
D1	GEN78 LEU vs GEN77 HIS	FgSte2 + MFalpha1-FgPhero	500	268	267	291	415067	275.33	137667	24.91
D2	GEN78 LEU vs GEN77 HIS	FgSte2 + MFalpha1-FgPhero	500	488	369	359	421600	405.33	202667	32.46
D3	GEN78 LEU vs GEN77 HIS	FgSte2 + MFalpha1-FgPhero	500	237	320	324	421600	293.67	146833	25.83
name	Combinations	descriptor	Dilution on plate	replicate 1	replicate 2	replicate 3	average	total	ul added	factor	cell added
1	GEN29 LEU	MFA2-CaPhero	1000000	94	102	73	89.7	8.96667e+06	5	200	448333
2	GEN36 HIS	CaSte2 (MATalpha)	1000000	122	118	94	111.3	3.66667e+07	5	200	556667
3	GEN58 LEU	MFA2-FgPhero	1000000	43	49	51	47.7	4.76667e+07	4.9	204.1	233567
4	GEN37 HIS	FgSte2 (MATalpha)	1000000	45	35	73	51	51000000	5.7	175.4	290700
5	GEN100 LEU	CaSte2 (MATa)	1000000	101	116	95	104	10400000	5	200	520000
6	GEN76 HIS	MFalpha1-CaPhero	1000000	123	125	151	133	7.76667e+07	5	200	665000
7	GEN78 LEU	FgSte2 (MATa)	1000000	126	62	95	94.3	9.43333e+07	4.4	227.3	415067
8	GEN77 HIS	MFalpha1-FgPhero	1000000	95	74	79	82.7	8.26667e+07	5.1	196.1	421600

## Sheet: Data S2 - Fig 1C
n	name	Co-culture	strain 1	strain 2	Dilution	Rep1	Rep2	Rep3	limiting haploid	average	real n	diploid frequency
1	A1	MATa (TDH3-CaPhero) vs MATalpha (CaGPCR)	GEN28 LEU	GEN36 HIS	500	46	44	50	250000	47	23333	8.54
2	A2	MATa (TDH3-CaPhero) vs MATalpha (CaGPCR)	GEN28 LEU	GEN36 HIS	500	33	43	33	250000	36	18167	6.77
3	A3	MATa (TDH3-CaPhero) vs MATalpha (CaGPCR)	GEN28 LEU	GEN36 HIS	500	54	41	59	250000	51	25667	9.31
4	B1	MATa (MFA2-CaPhero) vs MATalpha (CaGPCR)	GEN29 LEU	GEN36 HIS	500	71	58	63	317500	64	32000	9.16
5	B2	MATa (MFA2-CaPhero) vs MATalpha (CaGPCR)	GEN29 LEU	GEN36 HIS	500	152	145	260	317500	186	92833	22.62
6	B3	MATa (MFA2-CaPhero) vs MATalpha (CaGPCR)	GEN29 LEU	GEN36 HIS	500	57	33	58	317500	49	24667	7.21
7	C1	MATa (TDH3-FgPhero) vs MATalpha (FgGPCR)	GEN34 LEU	GEN37 HIS	500	135	137	155	370000	142	71167	16.13
8	C2	MATa (TDH3-FgPhero) vs MATalpha (FgGPCR)	GEN34 LEU	GEN37 HIS	500	77	95	105	370000	92	46167	11.09
9	C3	MATa (TDH3-FgPhero) vs MATalpha (FgGPCR)	GEN34 LEU	GEN37 HIS	500	183	218	265	370000	222	111000	23.08
10	D1	MATa (MFA2-FgPhero) vs MATalpha (FgGPCR)	GEN35 LEU	GEN37 HIS	500	890	900	890	450000	893	446667	49.81
11	D2	MATa (MFA2-FgPhero) vs MATalpha (FgGPCR)	GEN35 LEU	GEN37 HIS	500	334	270	408	450000	337	168667	27.26
12	D3	MATa (MFA2-FgPhero) vs MATalpha (FgGPCR)	GEN35 LEU	GEN37 HIS	500	219	271	350	450000	280	140000	23.73
13	E1	wild type	GEN18 LEU	GEN27 HIS	10000	203	244	217	445000	221	2213333	83.26
14	E2	wild type	GEN18 LEU	GEN27 HIS	10000	258	322	255	445000	278	2783333	86.22
15	E3	wild type	GEN18 LEU	GEN27 HIS	10000	248	230	236	445000	238	2380000	84.25
16	F1	MATa (MFA2-CaPhero) vs MATalpha (FgGPCR)	GEN29 LEU	GEN37 HIS	500	0	0	0	317500	0	0	0
17	F2	MATa (MFA2-CaPhero) vs MATalpha (FgGPCR)	GEN29 LEU	GEN37 HIS	500	0	0	0	317500	0	0	0
18	F3	MATa (MFA2-CaPhero) vs MATalpha (FgGPCR)	GEN29 LEU	GEN37 HIS	500	0	0	0	317500	0	0	0
19	G1	MATa (MFA2-FgPhero) vs MATalpha (CaGPCR)	GEN35 LEU	GEN36 HIS	500	0	0	0	368333	0	0	0
20	G2	MATa (MFA2-FgPhero) vs MATalpha (CaGPCR)	GEN35 LEU	GEN36 HIS	500	0	0	0	368333	0	0	0
21	G3	MATa (MFA2-FgPhero) vs MATalpha (CaGPCR)	GEN35 LEU	GEN36 HIS	500	0	0	0	368333	0	0	0
22	Plastic1	MATa (CaPhero) vs MATalpha (CaGPCR)	GEN55 LEU	GEN36 HIS	500	286	306	160	368333	251	125333	25.39
23	Plastic2	MATa (CaPhero) vs MATalpha (CaGPCR)	GEN55 LEU	GEN36 HIS	500	252	229	273	368333	251	125667	25.44
24	Plastic3	MATa (CaPhero) vs MATalpha (CaGPCR)	GEN55 LEU	GEN36 HIS	500	315	308	311	368333	311	155667	29.71
28	Plastic4	MATa (FgPhero) vs MATalpha (FgGPCR)	GEN58 LEU	GEN37 HIS	500	533	558	545	445000	545	272667	37.99
29	Plastic5	MATa (FgPhero) vs MATalpha (FgGPCR)	GEN58 LEU	GEN37 HIS	500	643	610	620	445000	624	312167	41.23
30	Plastic6	MATa (FgPhero) vs MATalpha (FgGPCR)	GEN58 LEU	GEN37 HIS	500	652	675	731	445000	686	343000	43.53
	name	Combinations	Dilution on plate	Dilution	rep1	rep2	rep3	average	total	cell per ul diluted	ul added	x ul added	cell added	factor	cell added
	1	GEN28 LEU	1000000	100000	52	48	50	50	5000000	0.5	5	2.5	250000	200	250000
	2	GEN29 LEU	1000000	100000	54	73	63	63.5	6350000	0.64	5	3.18	317500	200	317500
	3	GEN34 LEU	1000000	100000	64	84	74	74	7400000	0.74	5	3.7	370000	200	370000
	4	GEN35 LEU	1000000	100000	85	79	106	90	9000000	0.9	5	4.5	450000	200	450000
	5	GEN55 LEU	1000000	100000	65	93	63	73.67	7.36667e+06	0.74	5	3.68	368333	200	368333
	6	GEN58 LEU	1000000	100000	65	65	82	70.67	7.06667e+06	0.71	5	3.53	353333	200	353333
	7	GEN18 LEU	1000000	100000	96	74	97	89	8900000	0.89	5	4.45	445000	200	445000
	8	GEN59 LEU	1000000	100000	88	75	86	83	8300000	0.83	5	4.15	415000	200	415000
	9	GEN97 LEU	1000000	100000	98	123	132	117.67	1.17667e+07	1.18	5	5.88	588333	200	588333
	10	GEN36 HIS	1000000	100000	108	113	107	109.33	1.09333e+07	1.09	5	5.47	546667	200	546667
	11	GEN37 HIS	1000000	100000	75	102	96	91	9100000	0.91	5	4.55	455000	200	455000
	12	GEN27 HIS	1000000	100000	113	96	91	100	10000000	1	5	5	500000	200	500000
	13	GEN49 HIS	1000000	100000	112	99	128	113	11300000	1.13	5	5.65	565000	200	565000

## Sheet: Data S2 - Fig 1D
	col	strain_1	strain_1	Dilution	replicate1	replicate2	replicate3	average	MATa	MATalpha	limiting_haploid	real_number	diploid_frequency
A	1	GEN18_LEU	GEN27_HIS	50	3369	2664	2851	2961	14833	69167	14833	148067	90.89
A	2	GEN18_LEU	GEN36_HIS	5	0	0	0	0	14833	76833	14833	0	0
A	3	GEN18_LEU	GEN37_HIS	5	0	0	0	0	14833	140833	14833	0	0
A	4	GEN18_LEU	GEN49_HIS	5	0	0	0	0	14833	92833	14833	0	0
A	5	GEN18_LEU	GEN47_HIS	5	0	0	0	0	14833	57333	14833	0	0
A	6	GEN18_LEU	GEN50_HIS	5	0	0	0	0	14833	80167	14833	0	0
A	7	GEN18_LEU	GEN48_HIS	5	10	7	5	7	91167	35000	35000	36.67	0.1
A	8	GEN18_LEU	GEN53_HIS	5	5	4	8	6	14833	67167	14833	28.33	0.19
A	9	GEN18_LEU	GEN52_HIS	5	1	0	0	0	14833	61333	14833	1.67	0.01
A	10	GEN18_LEU	GEN23_HIS	5	10	11	8	10	91167	28333	28333	48.33	0.17
B	1	GEN55_LEU	GEN27_HIS	5	0	0	0	0	57833	69167	57833	0	0
B	2	GEN55_LEU	GEN36_HIS	5	12	10	6	9	57833	76833	57833	46.67	0.08
B	3	GEN55_LEU	GEN37_HIS	5	3	1	1	2	57833	140833	57833	8.33	0.01
B	4	GEN55_LEU	GEN49_HIS	5	0	0	0	0	57833	92833	57833	0	0
B	5	GEN55_LEU	GEN47_HIS	5	2	2	2	2	57833	57333	57333	10	0.02
B	6	GEN55_LEU	GEN50_HIS	5	0	0	0	0	57833	80167	57833	0	0
B	7	GEN55_LEU	GEN48_HIS	5	7	5	3	5	63833	35000	35000	25	0.07
B	8	GEN55_LEU	GEN53_HIS	5	2	1	2	2	57833	67167	57833	8.33	0.01
B	9	GEN55_LEU	GEN52_HIS	5	3	2	5	3	57833	61333	57833	16.67	0.03
B	10	GEN55_LEU	GEN23_HIS	5	12	13	9	11	63833	28333	28333	56.67	0.2
C	1	GEN58_LEU	GEN27_HIS	5	0	0	0	0	55667	69167	55667	0	0
C	2	GEN58_LEU	GEN36_HIS	5	2	2	3	2	55667	76833	55667	11.67	0.02
C	3	GEN58_LEU	GEN37_HIS	5	317	318	284	306	55667	140833	55667	1531.67	2.68
C	4	GEN58_LEU	GEN49_HIS	5	0	0	0	0	55667	92833	55667	0	0
C	5	GEN58_LEU	GEN47_HIS	5	0	3	10	4	55667	57333	55667	21.67	0.04
C	6	GEN58_LEU	GEN50_HIS	5	0	0	0	0	55667	80167	55667	0	0
C	7	GEN58_LEU	GEN48_HIS	5	2	3	4	3	84167	35000	35000	15	0.04
C	8	GEN58_LEU	GEN53_HIS	5	3	3	1	2	55667	67167	55667	11.67	0.02
C	9	GEN58_LEU	GEN52_HIS	5	1	0	0	0	55667	61333	55667	1.67	0
C	10	GEN58_LEU	GEN23_HIS	5	6	4	3	4	76667	28333	28333	21.67	0.08
D	1	GEN59_LEU	GEN27_HIS	5	0	0	0	0	83500	69167	69167	0	0
D	2	GEN59_LEU	GEN36_HIS	5	0	1	1	1	83500	76833	76833	3.33	0
D	3	GEN59_LEU	GEN37_HIS	5	68	86	73	76	83500	140833	83500	378.33	0.45
D	4	GEN59_LEU	GEN49_HIS	5	383	413	338	378	83500	92833	83500	1890	2.21
D	5	GEN59_LEU	GEN47_HIS	5	193	38	22	84	83500	57333	57333	421.67	0.73
D	6	GEN59_LEU	GEN50_HIS	5	0	0	0	0	83500	80167	80167	0	0
D	7	GEN59_LEU	GEN48_HIS	5	16	28	14	19	45500	35000	35000	96.67	0.28
D	8	GEN59_LEU	GEN53_HIS	5	9	5	4	6	83500	67167	67167	30	0.04
D	9	GEN59_LEU	GEN52_HIS	5	0	0	0	0	83500	61333	61333	0	0
D	10	GEN59_LEU	GEN23_HIS	5	8	6	8	7	45500	28333	28333	36.67	0.13
E	1	GEN56_LEU	GEN27_HIS	5	0	0	0	0	64167	69167	64167	0	0
E	2	GEN56_LEU	GEN36_HIS	5	4	0	1	2	64167	76833	64167	8.33	0.01
E	3	GEN56_LEU	GEN37_HIS	5	0	0	0	0	64167	140833	64167	0	0
E	4	GEN56_LEU	GEN49_HIS	5	10	23	21	18	64167	92833	64167	90	0.14
E	5	GEN56_LEU	GEN47_HIS	5	13	27	96	45	64167	57333	57333	226.67	0.39
E	6	GEN56_LEU	GEN50_HIS	5	0	0	0	0	64167	80167	64167	0	0
E	7	GEN56_LEU	GEN48_HIS	5	6	6	1	4	68167	35000	35000	21.67	0.06
E	8	GEN56_LEU	GEN53_HIS	5	4	1	4	3	64167	67167	64167	15	0.02
E	9	GEN56_LEU	GEN52_HIS	5	1	1	1	1	64167	61333	61333	5	0.01
E	10	GEN56_LEU	GEN23_HIS	5	3	5	9	6	68167	28333	28333	28.33	0.1
F	1	GEN80_LEU	GEN27_HIS	5	0	0	0	0	33833	45333	33833	0	0
F	2	GEN80_LEU	GEN36_HIS	5	5	4	2	4	33833	67500	33833	18.33	0.05
F	3	GEN80_LEU	GEN37_HIS	5	0	0	0	0	33833	41667	33833	0	0
F	4	GEN80_LEU	GEN49_HIS	5	0	0	0	0	33833	28500	28500	0	0
F	5	GEN80_LEU	GEN47_HIS	5	321	343	376	347	33833	50333	33833	1733.33	4.87
F	6	GEN80_LEU	GEN50_HIS	5	6	3	3	4	33833	25833	25833	20	0.08
F	7	GEN80_LEU	GEN48_HIS	5	7	9	8	8	33833	35000	33833	40	0.12
F	8	GEN80_LEU	GEN53_HIS	5	3	4	7	5	33833	37000	33833	23.33	0.07
F	9	GEN80_LEU	GEN52_HIS	5	0	4	6	3	33833	25167	25167	16.67	0.07
F	10	GEN80_LEU	GEN23_HIS	5	3	6	10	6	33833	28333	28333	31.67	0.11
G	1	GEN57_LEU	GEN27_HIS	5	0	0	0	0	76667	45333	45333	0	0
G	2	GEN57_LEU	GEN36_HIS	5	1	2	4	2	76667	67500	67500	11.67	0.02
G	3	GEN57_LEU	GEN37_HIS	5	1	1	0	1	76667	41667	41667	3.33	0.01
G	4	GEN57_LEU	GEN49_HIS	5	0	0	1	0	76667	28500	28500	1.67	0.01
G	5	GEN57_LEU	GEN47_HIS	5	2	3	4	3	76667	50333	50333	15	0.03
G	6	GEN57_LEU	GEN50_HIS	5	0	0	0	0	76667	25833	25833	0	0
G	7	GEN57_LEU	GEN48_HIS	5	103	155	139	132	76667	35000	35000	661.67	1.86
G	8	GEN57_LEU	GEN53_HIS	5	17	11	20	16	76667	37000	37000	80	0.22
G	9	GEN57_LEU	GEN52_HIS	5	2	1	0	1	76667	25167	25167	5	0.02
G	10	GEN57_LEU	GEN23_HIS	5	4	4	9	6	76667	28333	28333	28.33	0.1
H	1	GEN63_LEU	GEN27_HIS	5	0	0	0	0	60833	69167	60833	0	0
H	2	GEN63_LEU	GEN36_HIS	5	0	0	0	0	60833	76833	60833	0	0
H	3	GEN63_LEU	GEN37_HIS	5	0	0	0	0	60833	140833	60833	0	0
H	4	GEN63_LEU	GEN49_HIS	5	0	0	0	0	60833	92833	60833	0	0
H	5	GEN63_LEU	GEN47_HIS	5	0	0	0	0	60833	57333	57333	0	0
H	6	GEN63_LEU	GEN50_HIS	5	0	0	0	0	60833	80167	60833	0	0
H	7	GEN63_LEU	GEN48_HIS	5	5	4	4	4	51667	35000	35000	21.67	0.06
H	8	GEN63_LEU	GEN53_HIS	5	323	353	326	334	60833	67167	60833	1670	2.67
H	9	GEN63_LEU	GEN52_HIS	5	1	0	1	1	60833	61333	60833	3.33	0.01
H	10	GEN63_LEU	GEN23_HIS	5	5	1	5	4	51667	28333	28333	18.33	0.06
I	1	GEN62_LEU	GEN27_HIS	5	0	0	0	0	56833	69167	56833	0	0
I	2	GEN62_LEU	GEN36_HIS	5	0	0	0	0	56833	76833	56833	0	0
I	3	GEN62_LEU	GEN37_HIS	5	0	1	0	0	56833	140833	56833	1.67	0
I	4	GEN62_LEU	GEN49_HIS	5	0	0	0	0	56833	92833	56833	0	0
I	5	GEN62_LEU	GEN47_HIS	5	2	0	7	3	56833	57333	56833	15	0.03
I	6	GEN62_LEU	GEN50_HIS	5	0	0	0	0	56833	80167	56833	0	0
I	7	GEN62_LEU	GEN48_HIS	5	7	7	9	8	50333	35000	35000	38.33	0.11
I	8	GEN62_LEU	GEN53_HIS	5	0	2	3	2	56833	67167	56833	8.33	0.01
I	9	GEN62_LEU	GEN52_HIS	5	284	336	345	322	56833	61333	56833	1608.33	2.75
I	10	GEN62_LEU	GEN23_HIS	5	4	5	6	5	33833	28333	28333	25	0.09
L	1	GEN24_LEU	GEN27_HIS	5	0	0	0	0	108167	45333	45333	0	0
L	2	GEN24_LEU	GEN36_HIS	5	3	3	5	4	108167	67500	67500	18.33	0.03
L	3	GEN24_LEU	GEN37_HIS	5	0	0	0	0	108167	41667	41667	0	0
L	4	GEN24_LEU	GEN49_HIS	5	0	0	1	0	108167	28500	28500	1.67	0.01
L	5	GEN24_LEU	GEN47_HIS	5	6	12	12	10	108167	50333	50333	50	0.1
L	6	GEN24_LEU	GEN50_HIS	5	0	0	0	0	108167	25833	25833	0	0
L	7	GEN24_LEU	GEN48_HIS	5	4	4	5	4	108167	35000	35000	21.67	0.06
L	8	GEN24_LEU	GEN53_HIS	5	17	17	10	15	108167	37000	37000	73.33	0.2
L	9	GEN24_LEU	GEN52_HIS	5	3	4	1	3	108167	25167	25167	13.33	0.05
L	10	GEN24_LEU	GEN23_HIS	5	16	16	31	21	108167	28333	28333	105	0.37

## Sheet: Data S2 - Fig 1E
	Fg.Ste2				Fo.Ste2				Bb,Ste2				Bc.Ste2
	1	2	3	4	1	2	3	4	1	2	3	4	1	2	3	4
FgPhero	1130000	1130000	1140000	1170000	935000	956000	946000	918000	1030000	1070000	993000	1070000	5872	6488	6465	6465
FoPhero	1090000	1120000	1140000	1150000	1220000	1160000	1120000	1150000	911000	937000	902000	930000	7705	7732	7677	7649
BbPhero	15034	18674	15768	20028	1260000	1250000	1290000	1260000	1110000	1070000	1080000	1070000	110156	134340	152021	150322
BcPhero	11514	8677	8584	8584	5548	5509	5769	5749	9094	9160	8646	-	928000	946000	942000	956000

## Sheet: Data S2 - Fig 1F
n	name	Co-culture	strain 1	strain 2	Dilution	Rep1	Rep2	Rep3	average	limiting haploid	real number	diploid frequency (%)
1	A1	Fg + Fg	GEN58 LEU	GEN37 HIS	500	174	164	156	164.67	208333	82333.3	28.33
2	A2	Fg + Fg	GEN58 LEU	GEN37 HIS	500	229	222	233	228	208333	114000	35.37
3	A3	Fg + Fg	GEN58 LEU	GEN37 HIS	500	200	244	248	230.67	208333	115333	35.63
4	B1	Fo + Fg	GEN59 LEU	GEN37 HIS	500	9	3	5	5.67	208333	2833.33	1.34
5	B2	Fo + Fg	GEN59 LEU	GEN37 HIS	500	9	4	1	4.67	208333	2333.33	1.11
6	B3	Fo + Fg	GEN59 LEU	GEN37 HIS	500	5	4	3	4	208333	2000	0.95
7	C1	Bb + Bb	GEN56 LEU	GEN47 HIS	500	46	37	61	48	251667	24000	8.71
8	C2	Bb + Bb	GEN56 LEU	GEN47 HIS	500	26	38	35	33	251667	16500	6.15
9	C3	Bb + Bb	GEN56 LEU	GEN47 HIS	500	64	66	65	65	251667	32500	11.44
10	D1	Fo + Bb	GEN59 LEU	GEN47 HIS	500	23	16	27	22	227500	11000	4.61
11	D2	Fo + Bb	GEN59 LEU	GEN47 HIS	500	17	19	17	17.67	227500	8833.33	3.74
12	D3	Fo + Bb	GEN59 LEU	GEN47 HIS	500	33	35	26	31.33	227500	15666.7	6.44
13	E1	Fo + Fo	GEN59 LEU	GEN49 HIS	500	81	62	61	68	142500	34000	19.26
14	E2	Fo + Fo	GEN59 LEU	GEN49 HIS	500	122	126	141	129.67	142500	64833.3	31.27
15	E3	Fo + Fo	GEN59 LEU	GEN49 HIS	500	91	73	77	80.33	142500	40166.7	21.99
16	F1	Fg + Fo	GEN58 LEU	GEN49 HIS	500	0	0	1	0.33	142500	166.67	0.12
17	F2	Fg + Fo	GEN58 LEU	GEN49 HIS	500	0	1	0	0.33	142500	166.67	0.12
18	F3	Fg + Fo	GEN58 LEU	GEN49 HIS	500	0	0	3	1	142500	500	0.35
19	G1	Bc + Bc	GEN57 LEU	GEN48 HIS	500	46	49	35	43.33	175000	21666.7	11.02
20	G2	Bc + Bc	GEN57 LEU	GEN48 HIS	500	14	21	22	19	175000	9500	5.15
21	G3	Bc + Bc	GEN57 LEU	GEN48 HIS	500	47	38	44	43	175000	21500	10.94
22	H1	Fo + Bc	GEN59 LEU	GEN48 HIS	500	2	0	0	0.67	175000	333.33	0.19
23	H2	Fo + Bc	GEN59 LEU	GEN48 HIS	500	1	0	1	0.67	175000	333.33	0.19
24	H3	Fo + Bc	GEN59 LEU	GEN48 HIS	500	1	0	2	1	175000	500	0.28
25	I1	Fg + Bb	GEN58 LEU	GEN47 HIS	500	2	1	1	1.33	251667	666.67	0.26
26	I2	Fg + Bb	GEN58 LEU	GEN47 HIS	500	1	3	3	2.33	251667	1166.67	0.46
27	I3	Fg + Bb	GEN58 LEU	GEN47 HIS	500	1	0	1	0.67	251667	333.33	0.13
28	L1	Fg + Bc	GEN58 LEU	GEN48 HIS	500	1	2	1	1.33	175000	666.67	0.38
29	L2	Fg + Bc	GEN58 LEU	GEN48 HIS	500	0	1	1	0.67	175000	333.33	0.19
30	L3	Fg + Bc	GEN58 LEU	GEN48 HIS	500	0	1	0	0.33	175000	166.67	0.1
31	M1	Bb + Fg	GEN56 LEU	GEN37 HIS	500	2	0	0	0.67	208333	333.33	0.16
32	M2	Bb + Fg	GEN56 LEU	GEN37 HIS	500	0	0	1	0.33	208333	166.67	0.08
33	M3	Bb + Fg	GEN56 LEU	GEN37 HIS	500	0	0	0	0	208333	0	0
34	N1	Bb + Fo	GEN56 LEU	GEN49 HIS	500	3	4	1	2.67	142500	1333.33	0.93
35	N2	Bb + Fo	GEN56 LEU	GEN49 HIS	500	1	4	4	3	142500	1500	1.04
36	N3	Bb + Fo	GEN56 LEU	GEN49 HIS	500	2	2	2	2	142500	1000	0.7
37	O1	Bb + Bc	GEN56 LEU	GEN48 HIS	500	0	1	1	0.67	175000	333.33	0.19
38	O2	Bb + Bc	GEN56 LEU	GEN48 HIS	500	0	1	0	0.33	175000	166.67	0.1
39	O3	Bb + Bc	GEN56 LEU	GEN48 HIS	500	0	0	1	0.33	175000	166.67	0.1
40	P1	Bc + Fg	GEN57 LEU	GEN37 HIS	500	0	0	0	0	208333	0	0
41	P2	Bc + Fg	GEN57 LEU	GEN37 HIS	500	0	0	0	0	208333	0	0
42	P3	Bc + Fg	GEN57 LEU	GEN37 HIS	500	0	0	0	0	208333	0	0
43	Q1	Bc + Fo	GEN57 LEU	GEN49 HIS	500	0	0	0	0	142500	0	0
44	Q2	Bc + Fo	GEN57 LEU	GEN49 HIS	500	0	0	0	0	142500	0	0
45	Q3	Bc + Fo	GEN57 LEU	GEN49 HIS	500	0	0	0	0	142500	0	0
46	R1	Bc + Bb	GEN57 LEU	GEN47 HIS	500	0	2	1	1	251667	500	0.2
47	R2	Bc + Bb	GEN57 LEU	GEN47 HIS	500	0	1	0	0.33	251667	166.67	0.07
48	R3	Bc + Bb	GEN57 LEU	GEN47 HIS	500	0	1	0	0.33	251667	166.67	0.07
n	Strain	Dilution on plate	Dilution	rep1	rep2	rep3	average	factor	cell added
1	GEN37 HIS	500000	50000	80	76	94	83.33	200	208333
2	GEN47 HIS	500000	50000	124	93	85	100.67	200	251667
3	GEN48 HIS	500000	50000	80	63	67	70	200	175000
4	GEN49 HIS	500000	50000	63	55	53	57	200	142500
5	GEN56 LEU	500000	50000	130	136	143	136.33	200	340833
6	GEN57 LEU	500000	50000	137	154	169	153.33	200	383333
7	GEN58 LEU	500000	50000	175	152	178	168.33	200	420833
8	GEN59 LEU	500000	50000	104	86	83	91	200	227500

## Sheet: Data S2 - Fig 2B-E
Bb.Ste2
[Agonist], M	Bb - WCMRPGQPCW				Fo - WCTWRGQPCW				A1 - WCLRVGQPCW				A2 - WCGSKGQPCW
5e-12	5163	5383	4987	5181	5163	5383	4987	5181	5915	5825	5735	5717	5825	5897	5807	5861
1e-11	11198	10779	11634	11962	5308	5217	5145	5401	7632	7223	9942	10612	5577	5771	5843	5807
1e-10	96719	92772	75852	74288	5439	5290	5592	5974	37738	35584	66997	73533	5753	5879	5915	6082
5e-10	844000	785000	801000	753000	5871	6337	5953	6315	495000	479000	622000	416000	6082	6082	6120	6409
1e-09	810000	810000	804000	787000	6745	6769	6699	6840	799000	851000	823000	826000	6429	6330	6548	6568
5e-09	865000	815000	158353	769000	6863	6887	7032	7357	897000	963000	931000	941000	6629	6877	6690	6877
1e-08	914000	818000	807000	715000	7357	7538	7281	7230	941000	1040000	1020000	959000	6835	7679	6984	6856
5e-08	1070000	1080000	1140000	732000	8279	8482	7281	7460	956000	977000	963000	938000	7245	7585	7201	6962
1e-07	914000	865000	761000	750000	21810	20631	10854	16752	985000	974000	977000	956000	9175	8980	9007	7726
1e-06	940000	877000	827000	807000	599000	539000	246961	564000	948000	985000	999000	981000	45870	44759	42621	31231
1e-05	1110000	1070000	1080000	1070000	911000	937000	902000	930000	924000	952000	900000	938000	790000	-	790000	808000
Fg.Ste2
[Agonist], M	Fg - WCMRPGQPCW				Fo - WCTWRGQPCW				A3 - WCIQSGQPCW
5e-12	5728	6150	6419	5810	5728	6150	6419	5810	5179	5146	5350	5385
1e-11	5831	6328	5999	5810	5831	6328	5999	5810	5350	5196	5230	5709
1e-10	6373	6465	5978	6283	6283	6150	6128	6085	5473	5562	5599	5803
5e-10	6194	6821	6396	6351	6305	6488	6373	6419	5635	5938	5918	6685
1e-09	6894	6870	6994	6748	6581	6772	6605	6396	6016	6278	6156	6425
5e-09	10028	10324	14707	12751	6845	6821	7197	6652	6258	6575	6135	6320
1e-08	17349	24268	32764	31337	6772	6821	7353	7019	6320	6575	6237	6887
5e-08	546000	408000	470000	345645	23215	25090	43626	26036	6404	6707	6278	6176
1e-07	887000	808000	814000	900000	242003	279084	376810	481000	6115	6707	6467	6237
1e-06	1070000	1100000	1110000	1090000	993000	989000	1010000	993000	7191	6933	6575	6641
1e-05	1130000	1130000	1140000	1170000	1090000	1120000	1140000	1150000	8476	7239	7239	7714
Fo.Ste2
[Agonist], M	Fo - WCTWRGQPCW				A4 - WCLWAGQPCW				A5 - WCLWRGQPCW
5e-12	5018	4930	4842	4901	5018	4930	4842	4901	5281	4919	4809	5315
1e-11	4813	4842	5048	5077	5614	5705	5735	5978	4872	5129	4967	4967
1e-10	5048	5018	5196	5315	31150	24209	94476	45693	5599	7288	6619	7026
5e-10	6008	6346	6689	8147	608000	667000	643000	796000	36277	50974	46168	37350
1e-09	6131	6942	6752	6847	645000	622000	740000	737000	158347	281435	165592	58402
5e-09	6564	6847	7005	6973	998000	998000	995000	1010000	734000	807000	804000	789000
1e-08	58604	50473	70725	73120	998000	980000	998000	1030000	853000	860000	863000	745000
5e-08	944000	839000	903000	874000	941000	1190000	1050000	1200000	934000	913000	913000	893000
1e-07	976000	1030000	1080000	1050000	1180000	1200000	1160000	1230000	951000	955000	927000	937000
1e-06	969000	1060000	1080000	1130000	1030000	1170000	1100000	1260000	962000	923000	941000	951000
1e-05	1220000	1160000	1120000	1150000	1230000	1210000	1280000	1170000	1000000	995000	999000	958000
Bc.Ste2
[Agonist], M	Bc - WCGRPGQPC				Fo - WCTWRGQPCW				A6 - WCLLDGQPCW
5e-12	6128	6283	5999	6150	6128	6283	5999	6150	5385	5229	5029	5078
1e-11	12250	11854	11183	11347	5999	5893	5978	6283	5078	4900	4980	4932
1e-10	155478	155478	134340	130864	6063	6283	6351	6511	4932	4868	4948	5012
5e-10	826000	829000	832000	823000	6488	6652	6894	6870	5128	5061	5094	5195
1e-09	874000	867000	904000	907000	6724	6845	7069	7171	5367	5263	5332	5420
5e-09	880000	904000	894000	931000	7019	7120	7171	7406	5582	5473	5563	5582
1e-08	894000	884000	874000	921000	7275	7275	7568	7622	5692	5692	5711	5711
5e-08	861000	928000	874000	928000	7486	7595	7540	7649	5920	5863	5786	5920
1e-07	911000	942000	942000	946000	7705	7677	7844	7705	5999	6058	5940	5979
1e-06	914000	960000	942000	949000	7873	7788	7873	7788	6118	6118	6038	6138
1e-05	928000	946000	942000	956000	7705	7732	7677	7649	6385	6343	6302	6364

## Sheet: Data S2 - Fig 2F-G
Bc.Ste2							Bc.Ste2 (activation)
Concentration	Cm						Concentration	Cm
0	718000	715000	705000	684000			0	101.772	101.347	99.9291	96.9525
1e-09	713000	684000	705000	713000			1e-09	101.063	96.9525	99.9291	101.063
1e-08	684000	681000	702000	697000			1e-08	96.9525	96.5273	99.5039	98.7952
5e-08	666000	697000	684000	697000			5e-08	94.4011	98.7952	96.9525	98.7952
1e-07	609000	671000	630000	689000			1e-07	86.3218	95.1098	89.2984	97.6612
5e-07	556000	453000	558000	584000			5e-07	78.8094	64.2098	79.0928	82.7782
1e-06	352279	328095	364352	343168			1e-06	49.9332	46.5053	51.6445	48.6418
5e-06	38737	33366	29389	18308			5e-06	5.49072	4.72941	4.1657	2.59504
1e-05	13431	10909	13573	12703			1e-05	1.90376	1.54628	1.92388	1.80057
Bc.Ste2
Phero							Normalized over control
no phero	6128	6172	6216	6328
Bc	718000	715000	705000	684000			Bc	115.601	115.118	113.508	110.127
Scramble	6283	6283	6442	6511			Scramble	1.01159	1.01159	1.03719	1.0483
Bc+Scramble	637000	682000	719000	679000			Bc+Scramble	102.56	109.805	115.762	109.322
Bc+Bb	6772	7171	6628	7171			Bc+Bb	1.09032	1.15456	1.06714	1.15456
Bc+Cm	13431	10909	13573	12703			Bc+Cm	2.16245	1.7564	2.18532	2.04524
Bc+Fo	546000	674000	692000	695000			Bc+Fo	87.9085	108.517	111.415	111.898

## Sheet: Data S2 - Fig 3
SC
		Fg	Fo	Bb	Hj	EMPTY	Fg	Fo	Bb	Hj	EMPTY	control	control
	N/1	1	2	3	4	5	6	7	8	9	10	11	12
Fg	A	19.659	23.37	27.213	Undetermined	Undetermined	19.67	23.825	24.834	Undetermined	30.862	17.25	17.522
Fo	B	25.066	18.569	23.55	Undetermined	Undetermined	25.338	18.591	24.695	Undetermined	28.716	17.521	17.626
Bb	C	23.725	23.919	Undetermined	28.92	Undetermined	24.345	23.93	22.166	Undetermined	31.949	17.373	17.636
Hj	D	25.961	23.636	25.399	Undetermined	Undetermined	25.752	25.935	24.483	26.564	Undetermined
EMPTY	E	23.788	21.825	25.861	Undetermined	26.88	27.409	25.456	25.804	32.276	28.197
Fg	F	20.146	26.183	25.11	Undetermined	29.105	27.565	24.06	24.965	26.545	26.748
Fo	G	24.309	19.499	26.16	Undetermined	25.238	26.297	24.34	25.716	Undetermined	Undetermined
Bb	H	25.454	23.989	23.328	28.08	26.029	18	18.102	18.064
	SC bio1	SC bio2	SC bio3
control	17.381	17.595	18.055
		1	2	3	4	5	1	2	3	4	5
		Fg	Fo	Bb	Hj	EMPTY	Fg	Fo	Bb	Hj	EMPTY
	N/1	1	2	3	4	5	6	7	8	9	10
Fg	A	0.206	0.016	0.001	0	0	0.237	0.013	0.007	0	0
Fo	B	0.005	0.439	0.014	0	0	0.005	0.501	0.007	0	0
Bb	C	0.012	0.011	0	0	0	0.009	0.012	0.042	0	0
Hj	D	0.003	0.013	0.004	0	0	0.004	0.003	0.008	0.002	0
EMPTY	E	0.012	0.046	0.003	0	0.001	0.001	0.004	0.003	0	0.001
Fg	F	0.235	0.004	0.008	0	0	0.001	0.016	0.008	0.003	0.002
Fo	G	0.013	0.368	0.004	0	0.007	0.003	0.013	0.005	0	0
Bb	H	0.006	0.016	0.026	0.001	0.004
biorep1
		Fg	Fo	Bb	Hj	EMPTY	Fg	Fo	Bb	Hj	EMPTY	control	control
	N/1	1	2	3	4	5	6	7	8	9	10	11	12
Fg	A	20.425	22.722	23.532	28.055	Undetermined	22.113	Undetermined	Undetermined	Undetermined	Undetermined	17.696	17.6
Fo	B	26.798	19.875	21.284	28.345	Undetermined	Undetermined	18.071	Undetermined	Undetermined	Undetermined	17.716	17.391
Bb	C	25.433	24.342	20.891	25.65	25.787	23.746	24.196	Undetermined	Undetermined	29.699	17.405	17.421
Hj	D	24.878	24.943	22.583	22.429	25.9	24.739	28.912	28.485	Undetermined	Undetermined
EMPTY	E	22.189	25.5	23.532	30.822	25.716	Undetermined	Undetermined	Undetermined	Undetermined	38.135
Fg	F	23.924	23.407	27.186	Undetermined	24.223	22.788	23.582	25.167	27.409	Undetermined
Fo	G	Undetermined	18.737	24.559	Undetermined	24.266	25.156	22.121	25.303	Undetermined	23.59
Bb	H	27.857	21.437	23.659	Undetermined	Undetermined	17.526	17.565	17.595
	UNB	pH7	pH6+
control	17.606	17.47	17.562
		1	2	3	4	5	1	2	3	4	5
		Fg	Fo	Bb	Hj	EMPTY	Fg	Fo	Bb	Hj	EMPTY
	N/1	1	2	3	4	5	6	7	8	9	10
Fg	A	0.142	0.029	0.016	0.001	0	0.04	0	0	0	0					combo SC
Fo	B	0.002	0.207	0.078	0.001	0	0	0.66	0	0	0
Bb	C	0.004	0.009	0.103	0.004	0.003	0.013	0.009	0	0	0							Fg	Fo	Bb	Hj	EMPTY
Hj	D	0.006	0.006	0.032	0.035	0.003	0.006	0	0	0	0						N/1	1	2	3	4	5
EMPTY	E	0.042	0.004	0.016	0	0.004	0	0	0	0	0					Fg	A	0.2261	0.0109	0.0051	0	0.0002
Fg	F	0.012	0.017	0.001	0	0.01	0.027	0.015	0.005	0.001	0					Fo	B	0.0075	0.436	0.0083	0	0.0024
Fo	G	0	0.443	0.008	0	0.01	0.005	0.042	0.005	0	0.015					Bb	C	0.0092	0.0132	0.0226	0.0004	0.0013
Bb	H	0.001	0.068	0.015	0	0	17.526	17.565	17.595							Hj	D	0.0025	0.0106	0.0069	0.0016	0.0008
																EMPTY	E	0.0054	0.021	0.0037	0	0.0007
biorep2																combo UNB
		Fg	Fo	Bb	Hj	EMPTY	Fg	Fo	Bb	Hj	EMPTY	control	control					Fg	Fo	Bb	Hj	EMPTY
	N/1	1	2	3	4	5	6	7	8	9	10	11	12				N/1	1	2	3	4	5
Fg	A	19.894	24.298	22.408	Undetermined	27.29	20.442	Undetermined	Undetermined	Undetermined	Undetermined	17.56	17.245			Fg	A	0.1595	0.0226	0.0224	0.0009	0.0023
Fo	B	24.901	18.068	23.354	24.511	25.377	21.548	18.448	33.734	Undetermined	22.018	17.294	17.189			Fo	B	0.0085	0.388	0.0343	0.0044	0.0029
Bb	C	23.734	24.56	20.558	24.279	27.538	Undetermined	21.627	25.578	Undetermined	23.29	17.242	17.344			Bb	C	0.0092	0.0099	0.0806	0.0043	0.0014
Hj	D	25.084	23.203	22.109	23.081	Undetermined	Undetermined	24.36	Undetermined	25.498	Undetermined					Hj	D	0.0041	0.0105	0.0348	0.0217	0.0014
EMPTY	E	24.216	23.246	24.994	23.356	24.409	24.777	Undetermined	24.061	Undetermined	23.941					EMPTY	E	0.0186	0.0138	0.0124	0.0084	0.0048
Fg	F	25.742	21.027	29.884	Undetermined	26.641	24.21	23.058	Undetermined	Undetermined	25.135
Fo	G	Undetermined	18.416	24.424	Undetermined	Undetermined	26.303	Undetermined	24.243	Undetermined	Undetermined
Bb	H	24.339	21.654	Undetermined	Undetermined	26.432	17.133	17.502								pH6
	UNB	pH7	pH6+															Fg	Fo	Bb	Hj	EMPTY
control	17.365	17.259	17.317														N/1	1	2	3	4	5
																Fg	A	0.064	0.028	0.0153	0	0.007
		1	2	3	4	5	1	2	3	4	5					Fo	B	0.0033	0.422	0.0083	0	0.003
		Fg	Fo	Bb	Hj	EMPTY	Fg	Fo	Bb	Hj	EMPTY	control	control			Bb	C	0.0067	0.019	0.047	0.0013	0.0017
	N/1	1	2	3	4	5	6	7	8	9	10	11	12			Hj	D	0.0043	0.01	0.018	0.0107	0.0017
Fg	A	0.173	0.008	0.03	0	0.001	0.11	0	0	0	0	17.56	17.245			EMPTY	E	0.0207	0.0447	0.0303	0	0.006
Fo	B	0.005	0.614	0.016	0.007	0.004	0.051	0.439	0	0	0.037	17.294	17.189
Bb	C	0.012	0.007	0.109	0.008	0.001	0	0.048	0.003	0	0.015	17.242	17.344
Hj	D	0.005	0.017	0.037	0.019	0	0	0.007	0	0.003	0					pH7
EMPTY	E	0.009	0.017	0.005	0.016	0.008	0.005	0	0.009	0	0.01
Fg	F	0.003	0.076	0	0	0.002	0.008	0.019	0	0	0.004							Fg	Fo	Bb	Hj	EMPTY
Fo	G	0	0.467	0.007	0	0	0.002	0	0.008	0	0						N/1	1	2	3	4	5
Bb	H	0.008	0.049	0	0	0.002										Fg	A	0.0695	0.0005	0	0	0
																Fo	B	0.0171	0.4836	0	0	0.0127
																Bb	C	0.0043	0.0206	0.001	0	0.0052
biorep3																Hj	D	0.0022	0.0025	0.0002	0.0011	0.0001
																EMPTY	E	0.0018	0.0031	0.0091	0	0.0032
		Fg	Fo	Bb	Hj	EMPTY	Fg	Fo	Bb	Hj	EMPTY	control	control
	N/1	1	2	3	4	5	6	7	8	9	10	11	12			pH6 + peroxidase
Fg	A	20.597	23.009	23.605	27.005	25.405	21.051	26.402	Undetermined	Undetermined	Undetermined	17.94	15.566
Fo	B	23.753	19.531	24.762	25.471	25.715	Undetermined	18.454	Undetermined	Undetermined	26.594	18.062	17.614					Fg	Fo	Bb	Hj	EMPTY
Bb	C	24.488	24.196	23.052	28.426	Undetermined	Undetermined	24.939	Undetermined	Undetermined	Undetermined	17.95	17.668				N/1	1	2	3	4	5
Hj	D	27.963	24.956	22.807	24.524	28.084	Undetermined	Undetermined	Undetermined	Undetermined	28.278					Fg	A	0.0076	0.0384	0.0005	0	0.0038
EMPTY	E	25.474	23.603	23.989	24.744	26.241	Undetermined	23.717	22.715	Undetermined	Undetermined					Fo	B	0.0023	0.4532	0.0088	0.0005	0.0051
Fg	F	24.202	22.747	Undetermined	Undetermined	Undetermined	Undetermined	22.637	Undetermined	Undetermined	28.349					Bb	C	0.0122	0.0426	0.008	0	0.0006
Fo	G	24.399	18.352	23.652	26.655	24.65	22.064	22.001	Undetermined	Undetermined	Undetermined					Hj	D	0.0117	0.0191	0.0017	0.0004	0.0016
Bb	H	22.356	23.833	23.934	Undetermined	Undetermined	17.194	17.193	17.208							EMPTY	E	0.0138	0.0261	0.0043	0	0.0051
	UNB	pH7	pH6+
control	17.984	16.949	17.198
		1	2	3	4	5	1	2	3	4	5
		Fg	Fo	Bb	Hj	EMPTY	Fg	Fo	Bb	Hj	EMPTY
	N/1	1	2	3	4	5	6	7	8	9	10
Fg	A	0.163	0.031	0.02	0.002	0.006	0.058	0.001	0	0	0
Fo	B	0.018	0.342	0.009	0.006	0.005	0	0.352	0	0	0.001
Bb	C	0.011	0.013	0.03	0.001	0	0	0.004	0	0	0
Hj	D	0.001	0.008	0.035	0.011	0.001	0	0	0	0	0
EMPTY	E	0.006	0.02	0.016	0.009	0.003	0	0.009	0.018	0	0
Fg	F	0.008	0.021	0	0	0	0	0.0231	0	0	0.0004
Fo	G	0.007	0.449	0.011	0.001	0.006	0.0343	0.0358	0	0	0
Bb	H	0.028	0.01	0.009	0	0
pH6
		Fg	Fo	Bb	Hj	EMPTY	Fg	Fo	Bb	Hj	EMPTY	control	control
	N/1	1	2	3	4	5	6	7	8	9	10	11	12
Fg	A	Undetermined	22.908	23.392	Undetermined	Undetermined	19.935	22.574	22.206	Undetermined	25.423	17.022	16.946
Fo	B	24.006	18.383	22.592	Undetermined	24.843	Undetermined	18.196	26.589	Undetermined	Undetermined	17.044	16.901
Bb	C	26.041	22.908	21.566	Undetermined	25.667	25.002	22.604	21.704	24.993	25.218	16.959	16.911
Hj	D	24.423	24.464	22.797	23.071	26.49	24.97	Undetermined	23.85	24.578	Undetermined
EMPTY	E	23.103	22.177	21.194	Undetermined	24.223	22.358	20.776	22.651	Undetermined	23.671
Fg	F	20.143	20.676	23.259	Undetermined	22.083	24.514	21.672	21.427	22.622	24.108
Fo	G	25.482	17.365	24.596	Undetermined	23.952	21.651	21.002	22.101	Undetermined	25.549
Bb	H	22.388	21.847	20.259	Undetermined	Undetermined	16.351	16.248	16.195
	pH6 bio1	pH6 bio2	pH6 bio3
control	17.008	16.919	16.265
		1	2	3	4	5	1	2	3	4	5
		Fg	Fo	Bb	Hj	EMPTY	Fg	Fo	Bb	Hj	EMPTY	control	control
	N/1	1	2	3	4	5	6	7	8	9	10	11	12
Fg	A	0	0.017	0.012	0	0	0.124	0.02	0.026	0	0.003	17.56	17.245
Fo	B	0.008	0.386	0.021	0	0.004	0	0.413	0.001	0	0	17.294	17.189
Bb	C	0.002	0.017	0.042	0	0.002	0.004	0.019	0.036	0.004	0.003	17.242	17.344
Hj	D	0.006	0.006	0.018	0.015	0.001	0.004	0	0.008	0.005	0
EMPTY	E	0.015	0.028	0.055	0	0.007	0.023	0.069	0.019	0	0.009
Fg	F	0.068	0.047	0.008	0	0.018	0.003	0.024	0.028	0.012	0.004
Fo	G	0.002	0.467	0.003	0	0.005	0.024	0.037	0.017	0	0.002
Bb	H	0.014	0.021	0.063	0	0	17.194	17.193	17.208
													0.867

## Sheet: Data S2 - Fig 4
SC
			Fg	Fo	Bb	Hj	EMPTY	Fg	Fo	Bb	Hj	EMPTY	control	control
		N/1	1	2	3	4	5	6	7	8	9	10	11	12
	Fg	A	19.659	23.37	27.213	Undetermined	Undetermined	19.67	23.825	24.834	Undetermined	30.862	17.25	17.522
	Fo	B	25.066	18.569	23.55	Undetermined	Undetermined	25.338	18.591	24.695	Undetermined	28.716	17.521	17.626
	Bb	C	23.725	23.919	Undetermined	28.92	Undetermined	24.345	23.93	22.166	Undetermined	31.949	17.373	17.636
	Hj	D	25.961	23.636	25.399	Undetermined	Undetermined	25.752	25.935	24.483	26.564	Undetermined
	EMPTY	E	23.788	21.825	25.861	Undetermined	26.88	27.409	25.456	25.804	32.276	28.197
	Fg	F	20.146	26.183	25.11	Undetermined	29.105	27.565	24.06	24.965	26.545	26.748
	Fo	G	24.309	19.499	26.16	Undetermined	25.238	26.297	24.34	25.716	Undetermined	Undetermined
	Bb	H	25.454	23.989	23.328	28.08	26.029	18	18.102	18.064
		Bio1	Bio2	Bio3
	control	17.381	17.595	18.055													SC
																			Fg	Fo	Bb	Hj	EMPTY
			1	2	3	4	5	1	2	3	4	5						N/1	1	2	3	4	5
			Fg	Fo	Bb	Hj	EMPTY	Fg	Fo	Bb	Hj	EMPTY					Fg	A	0.2261	0.0109	0.0051	0	0.0002
		N/1	1	2	3	4	5	6	7	8	9	10					Fo	B	0.0075	0.436	0.0083	0	0.0024
6	Fg	A	0.206	0.016	0.001	0	0	0.237	0.013	0.007	0	0					Bb	C	0.0092	0.0132	0.0226	0.0004	0.0013
7	Fo	B	0.005	0.439	0.014	0	0	0.005	0.501	0.007	0	0					Hj	D	0.0025	0.0106	0.0069	0.0016	0.0008
8	Bb	C	0.012	0.011	0	0	0	0.009	0.012	0.042	0	0					EMPTY	E	0.0054	0.021	0.0037	0	0.0007
9	Hj	D	0.003	0.013	0.004	0	0	0.004	0.003	0.008	0.002	0
10	EMPTY	E	0.012	0.046	0.003	0	0.001	0.001	0.004	0.003	0	0.001
6	Fg	F	0.235	0.004	0.008	0	0	0.001	0.016	0.008	0.003	0.002
7	Fo	G	0.013	0.368	0.004	0	0.007	0.003	0.013	0.005	0	0
8	Bb	H	0.006	0.016	0.026	0.001	0.004
Scramble
			Fg	Fo	Bb	Hj	EMPTY	Fg	Fo	Bb	Hj	EMPTY	control	control
		N/1	1	2	3	4	5	6	7	8	9	10	11	12
	Fg	A	21.45	25.514	26.469	28.442	25.95	22.26	26.008	30.433	Undetermined	28.737	19.456	20.441
	Fo	B	24.721	20.876	24.235	27.887	Undetermined	25.938	22.219	25.724	Undetermined	26.479	19.273	20.466
	Bb	C	26.129	29.872	27.117	Undetermined	28.283	27.422	26.37	26.099	Undetermined	Undetermined	19.43	20.409
	Hj	D	25.391	27.41	28.908	27.479	Undetermined	25.724	29.107	27.408	Undetermined	28.936
	EMPTY	E	25.143	25.304	24.392	27.364	Undetermined	26.373	27.362	26.382	27.374	26.731
	Fg	F	21.66	Undetermined	25.764	Undetermined	26.777	27.313	Undetermined	26.663	28.472	29.627
	Fo	G	25.369	23.951	28.234	Undetermined	27.942	25.429	27.274	25.277	30.94	30.599
	Bb	H	26.521	26.595	26.573	Undetermined	Undetermined	20.698	20.498	20.522
		Bio1	Bio2	Bio3
	control	19.386	20.439	20.573													Scramble
																			Fg	Fo	Bb	Hj	EMPTY
			1	2	3	4	5	1	2	3	4	5						N/1	1	2	3	4	5
			Fg	Fo	Bb	Hj	EMPTY	Fg	Fo	Bb	Hj	EMPTY					Fg	A	0.3309	0.0118	0.0119	0.0006	0.0091
		N/1	1	2	3	4	5	6	7	8	9	10					Fo	B	0.0276	0.2478	0.0218	0.0009	0.0071
6	Fg	A	0.239	0.014	0.007	0.002	0.011	0.283	0.021	0.001	0	0.003					Bb	C	0.0111	0.0108	0.0134	0	0.0007
7	Fo	B	0.025	0.356	0.035	0.003	0	0.022	0.291	0.026	0	0.015					Hj	D	0.0169	0.0021	0.008	0.0026	0.0015
8	Bb	C	0.009	0.001	0.005	0	0.002	0.008	0.016	0.02	0	0					EMPTY	E	0.0231	0.0115	0.0286	0.0043	0.0046
9	Hj	D	0.016	0.004	0.001	0.004	0	0.026	0.002	0.008	0	0.003
10	EMPTY	E	0.018	0.017	0.031	0.004	0	0.016	0.008	0.016	0.008	0.013
6	Fg	F	0.471	0	0.027	0	0.014	0.009	0	0.015	0.004	0.002
7	Fo	G	0.036	0.096	0.005	0	0.006	0.035	0.01	0.038	0.001	0.001
8	Bb	H	0.016	0.015	0.016	0	0
Cm
			Fg	Fo	Bb	Hj	EMPTY	Fg	Fo	Bb	Hj	EMPTY	control	control
		N/1	1	2	3	4	5	6	7	8	9	10	11	12
	Fg	A	18.208	21.971	22.698	29.907	Undetermined	19.697	24.541	24.211	Undetermined	22.846	17.056	18.007
	Fo	B	23.217	24.411	21.668	27.018	24.578	21.79	22.821	22.496	Undetermined	Undetermined	16.916	17.865
	Bb	C	21.98	23.353	26.528	Undetermined	Undetermined	22.443	26.246	22.272	Undetermined	Undetermined	17.113	17.74
	Hj	D	22.18	22.848	21.999	Undetermined	Undetermined	23.749	23.996	22.586	27.419	22.128
	EMPTY	E	Undetermined	23.842	21.773	Undetermined	22.265	20.676	21.899	23.047	Undetermined	23.154
	Fg	F	18.793	23.167	24.725	Undetermined	24.632	22.5	24.895	28.394	25.443	Undetermined
	Fo	G	22.272	29.863	22.128	24.682	Undetermined	20.283	22.843	21.725	Undetermined	26.496
	Bb	H	22.503	23.283	25.014	Undetermined	24.912	17.431	17.33	17.347
		Bio1	Bio2	Bio3
	control	17.028	17.871	17.369													Cm
																			Fg	Fo	Bb	Hj	EMPTY
			1	2	3	4	5	1	2	3	4	5						N/1	1	2	3	4	5
			Fg	Fo	Bb	Hj	EMPTY	Fg	Fo	Bb	Hj	EMPTY					Fg	A	0.365	0.02	0.013	0	0.013
		N/1	1	2	3	4	5	6	7	8	9	10					Fo	B	0.038	0.013	0.039	0.002	0.002
6	Fg	A	0.441	0.033	0.02	0	0	0.282	0.01	0.012	0	0.032					Bb	C	0.034	0.011	0.018	0	0.002
7	Fo	B	0.014	0.006	0.04	0.001	0.005	0.066	0.032	0.041	0	0					Hj	D	0.025	0.012	0.023	0.002	0.017
8	Bb	C	0.032	0.012	0.001	0	0	0.042	0.003	0.047	0	0					EMPTY	E	0.092	0.031	0.038	0	0.018
9	Hj	D	0.028	0.018	0.032	0	0	0.017	0.014	0.038	0.001	0.052
10	EMPTY	E	0	0.009	0.037	0	0.027	0.143	0.061	0.028	0	0.026
6	Fg	F	0.373	0.018	0.006	0	0.007	0.029	0.005	0	0.004	0
7	Fo	G	0.033	0	0.037	0.006	0	0.133	0.023	0.049	0	0.002
8	Bb	H	0.028	0.017	0.005	0	0.005
A4
			Fg	Fo	Bb	Hj	EMPTY	Fg	Fo	Bb	Hj	EMPTY	control	control
		N/1	1	2	3	4	5	6	7	8	9	10	11	12
	Fg	A	19.99	Undetermined	16.105	18.586	18.709	19.465	Undetermined	20.13	Undetermined	23.424	13.893	17.118
	Fo	B	20.207	17.614	Undetermined	Undetermined	20.025	20.404	Undetermined	32.844	22.667	21.758	13.947	17.043
	Bb	C	21.668	18.084	18.125	Undetermined	20.145	Undetermined	23.064	23.078	Undetermined	20.545	13.765	17.086
	Hj	D	27.098	21.431	16.407	Undetermined	22.959	Undetermined	Undetermined	30.615	Undetermined	Undetermined
	EMPTY	E	19.885	19.257	Undetermined	Undetermined	18.518	23.659	20.851	20.864	Undetermined	Undetermined
	Fg	F	32.828	20.569	17.622	Undetermined	Undetermined	Undetermined	22.828	19.984	22.167	Undetermined
	Fo	G	18.139	Undetermined	21.384	Undetermined	20.309	20.868	Undetermined	20.686	Undetermined	22.119
	Bb	H	Undetermined	Undetermined	19.479	Undetermined	Undetermined	16.258	15.982	16.039
		Bio1	Bio2	Bio3
	control	13.868	17.082	16.093													Cm
																			Fg	Fo	Bb	Hj	EMPTY
			1	2	3	4	5	1	2	3	4	5						N/1	1	2	3	4	5
			Fg	Fo	Bb	Hj	EMPTY	Fg	Fo	Bb	Hj	EMPTY					Fg	A	0.069	0.015	0.227	0.013	0.016
		N/1	1	2	3	4	5	6	7	8	9	10					Fo	B	0.118	0.025	0.009	0.007	0.036
6	Fg	A	0.014	0	0.212	0.038	0.035	0.192	0	0.121	0	0.012					Bb	C	0.001	0.023	0.055	0	0.035
7	Fo	B	0.012	0.075	0	0	0.014	0.1	0	0	0.021	0.039					Hj	D	0	0.005	0.08	0.005	0.001
8	Bb	C	0.004	0.054	0.052	0	0.013	0	0.016	0.016	0	0.091					EMPTY	E	0.021	0.032	0.038	0	0.018
9	Hj	D	0	0.005	0.172	0	0.002	0	0	0	0	0
10	EMPTY	E	0.015	0.024	0	0	0.04	0.01	0.073	0.073	0	0
6	Fg	F	0	0.045	0.347	0	0	0	0.009	0.067	0.015	0
7	Fo	G	0.242	0	0.026	0	0.054	0.037	0	0.041	0	0.015
8	Bb	H	0	0	0.096	0	0

## Sheet: Data S2 - Sup.Fig.1
	Bio 1
		Water	Scramble	Bb Pheromone	Fo Pheromone
	MeoH	29	13	16	23
	NN	18	9	9	11
	Test	29	14	22	28
	total	76	36	47	62
	chem. Index	0	2.78	12.77	8.06
	Bio 2
		Water	Scramble	Bb Pheromone	Fo Pheromone
	MeoH	32	29	48	27
	NN	11	14	21	24
	Test	34	30	57	40
	total	77	73	126	91
	chem. Index	2.6	1.37	7.14	14.29
	Bio 3
		Water	Scramble	Bb Pheromone	Fo Pheromone
	MeoH	34	23	31	48
	NN	14	13	20	25
	Test	39	24	38	63
	total	87	60	89	136
	chem. Index	5.75	1.67	7.87	11.03

[truncated: 7 more sheets: Data S2 - Sup.Fig.3, Data S2 - Sup.Fig.5, Data S2 - Sup.Fig.7A-B, Data S2 - Sup.Fig.8A-B, Data S2 - Sup.Fig.9A-B, Data S2 - Fig 5A, Data S2 - Sup.Fig.10]
