# Supplementary material for: A yeast mating platform for multiplex screening of fungal GPCR–ligand interactions
Source: Proc Natl Acad Sci U S A. 2025 Oct 24;122(43):e2521198122. doi: 10.1073/pnas.2521198122 (PMC12582325; doi:10.1073/pnas.2521198122)
Supplement: Supplementary file 4 — Dataset S03 (XLSX) [file pnas.2521198122.sd03.xlsx]

## Sheet: Data S3 - Fig.1B-C
Fig.1B - MATa vs MATalpha GPCR expression
Number of families	1
Number of comparisons per family	6
Alpha	0.05
Tukey's multiple comparisons test	Mean Diff,	95,00% CI of diff,	Below threshold?	Summary	Adjusted P Value
Ca:pMFA2-Phero + hGPCR vs. Ca:hGPCR + pMFα1-Phero	12.7	6,791 to 18,61	Yes	***	0.0006
Ca:pMFA2-Phero + hGPCR vs. Fg:pMFA2-Phero + hGPCR	-20.76	-26,67 to -14,85	Yes	****	<0,0001
Ca:pMFA2-Phero + hGPCR vs. Fg:hGPCR + pMFα1-Phero	-14.68	-20,59 to -8,771	Yes	***	0.0002
Ca:hGPCR + pMFα1-Phero vs. Fg:pMFA2-Phero + hGPCR	-33.46	-39,37 to -27,55	Yes	****	<0,0001
Ca:hGPCR + pMFα1-Phero vs. Fg:hGPCR + pMFα1-Phero	-27.38	-33,29 to -21,47	Yes	****	<0,0001
Fg:pMFA2-Phero + hGPCR vs. Fg:hGPCR + pMFα1-Phero	6.083	0,1748 to 11,99	Yes	*	0.0438
Test details	Mean 1	Mean 2	Mean Diff,	SE of diff,	N1	N2	q	DF
Ca:pMFA2-Phero + hGPCR vs. Ca:hGPCR + pMFα1-Phero	13.05	0.3533	12.7	1.845	3	3	9.734	8
Ca:pMFA2-Phero + hGPCR vs. Fg:pMFA2-Phero + hGPCR	13.05	33.82	-20.76	1.845	3	3	15.91	8
Ca:pMFA2-Phero + hGPCR vs. Fg:hGPCR + pMFα1-Phero	13.05	27.73	-14.68	1.845	3	3	11.25	8
Ca:hGPCR + pMFα1-Phero vs. Fg:pMFA2-Phero + hGPCR	0.3533	33.82	-33.46	1.845	3	3	25.65	8
Ca:hGPCR + pMFα1-Phero vs. Fg:hGPCR + pMFα1-Phero	0.3533	27.73	-27.38	1.845	3	3	20.99	8
Fg:pMFA2-Phero + hGPCR vs. Fg:hGPCR + pMFα1-Phero	33.82	27.73	6.083	1.845	3	3	4.663	8
Fig.1C - Inducible vs costitutive pheromone expression
Number of families	1
Number of comparisons per family	28
Alpha	0.05
Tukey's multiple comparisons test	Mean Diff,	95,00% CI of diff,	Below threshold?	Summary	Adjusted P Value
pTDH3-Ca.P vs Ca.Ste2 vs. pMFA2-Ca.P(+) vs CaSte2	-4.79	-22,74 to 13,16	No	ns	0.9789	B-C
pTDH3-Ca.P vs Ca.Ste2 vs. pMFA2-Ca.P(-) vs Ca.Ste2	-18.64	-36,59 to -0,6937	Yes	*	0.0389	B-D
pTDH3-Ca.P vs Ca.Ste2 vs. pTDH3-Fg.P vs Fg.Ste2	-8.56	-26,51 to 9,386	No	ns	0.7154	B-E
pTDH3-Ca.P vs Ca.Ste2 vs. pMFA2-Fg.P(+) vs Fg.Ste2	-25.39	-43,34 to -7,447	Yes	**	0.0031	B-F
pTDH3-Ca.P vs Ca.Ste2 vs. pMFA2-Fg.P(-) vs Fg.Ste2	-32.71	-50,66 to -14,76	Yes	***	0.0002	B-G
pTDH3-Ca.P vs Ca.Ste2 vs. pMFA2-Ca.P(-) vs Fg.Ste2	8.207	-9,740 to 26,15	No	ns	0.7533	B-H
pTDH3-Ca.P vs Ca.Ste2 vs. pMFA2-Fg.P(-) vs Ca.Ste2	8.207	-9,740 to 26,15	No	ns	0.7533	B-I
pMFA2-Ca.P(+) vs CaSte2 vs. pMFA2-Ca.P(-) vs Ca.Ste2	-13.85	-31,80 to 4,096	No	ns	0.2007	C-D
pMFA2-Ca.P(+) vs CaSte2 vs. pTDH3-Fg.P vs Fg.Ste2	-3.77	-21,72 to 14,18	No	ns	0.9947	C-E
pMFA2-Ca.P(+) vs CaSte2 vs. pMFA2-Fg.P(+) vs Fg.Ste2	-20.6	-38,55 to -2,657	Yes	*	0.0188	C-F
pMFA2-Ca.P(+) vs CaSte2 vs. pMFA2-Fg.P(-) vs Fg.Ste2	-27.92	-45,87 to -9,974	Yes	**	0.0012	C-G
pMFA2-Ca.P(+) vs CaSte2 vs. pMFA2-Ca.P(-) vs Fg.Ste2	13	-4,950 to 30,94	No	ns	0.2595	C-H
pMFA2-Ca.P(+) vs CaSte2 vs. pMFA2-Fg.P(-) vs Ca.Ste2	13	-4,950 to 30,94	No	ns	0.2595	C-I
pMFA2-Ca.P(-) vs Ca.Ste2 vs. pTDH3-Fg.P vs Fg.Ste2	10.08	-7,866 to 28,03	No	ns	0.543	D-E
pMFA2-Ca.P(-) vs Ca.Ste2 vs. pMFA2-Fg.P(+) vs Fg.Ste2	-6.753	-24,70 to 11,19	No	ns	0.8851	D-F
pMFA2-Ca.P(-) vs Ca.Ste2 vs. pMFA2-Fg.P(-) vs Fg.Ste2	-14.07	-32,02 to 3,876	No	ns	0.1874	D-G
pMFA2-Ca.P(-) vs Ca.Ste2 vs. pMFA2-Ca.P(-) vs Fg.Ste2	26.85	8,900 to 44,79	Yes	**	0.0018	D-H
pMFA2-Ca.P(-) vs Ca.Ste2 vs. pMFA2-Fg.P(-) vs Ca.Ste2	26.85	8,900 to 44,79	Yes	**	0.0018	D-I
pTDH3-Fg.P vs Fg.Ste2 vs. pMFA2-Fg.P(+) vs Fg.Ste2	-16.83	-34,78 to 1,113	No	ns	0.0744	E-F
pTDH3-Fg.P vs Fg.Ste2 vs. pMFA2-Fg.P(-) vs Fg.Ste2	-24.15	-42,10 to -6,204	Yes	**	0.005	E-G
pTDH3-Fg.P vs Fg.Ste2 vs. pMFA2-Ca.P(-) vs Fg.Ste2	16.77	-1,180 to 34,71	No	ns	0.0761	E-H
pTDH3-Fg.P vs Fg.Ste2 vs. pMFA2-Fg.P(-) vs Ca.Ste2	16.77	-1,180 to 34,71	No	ns	0.0761	E-I
pMFA2-Fg.P(+) vs Fg.Ste2 vs. pMFA2-Fg.P(-) vs Fg.Ste2	-7.317	-25,26 to 10,63	No	ns	0.8395	F-G
pMFA2-Fg.P(+) vs Fg.Ste2 vs. pMFA2-Ca.P(-) vs Fg.Ste2	33.6	15,65 to 51,55	Yes	***	0.0002	F-H
pMFA2-Fg.P(+) vs Fg.Ste2 vs. pMFA2-Fg.P(-) vs Ca.Ste2	33.6	15,65 to 51,55	Yes	***	0.0002	F-I
pMFA2-Fg.P(-) vs Fg.Ste2 vs. pMFA2-Ca.P(-) vs Fg.Ste2	40.92	22,97 to 58,86	Yes	****	<0,0001	G-H
pMFA2-Fg.P(-) vs Fg.Ste2 vs. pMFA2-Fg.P(-) vs Ca.Ste2	40.92	22,97 to 58,86	Yes	****	<0,0001	G-I
pMFA2-Ca.P(-) vs Fg.Ste2 vs. pMFA2-Fg.P(-) vs Ca.Ste2	0	-17,95 to 17,95	No	ns	>0,9999	H-I
Test details	Mean 1	Mean 2	Mean Diff,	SE of diff,	n1	n2	q	DF
pTDH3-Ca.P vs Ca.Ste2 vs. pMFA2-Ca.P(+) vs CaSte2	8.207	13	-4.79	5.184	3	3	1.307	16
pTDH3-Ca.P vs Ca.Ste2 vs. pMFA2-Ca.P(-) vs Ca.Ste2	8.207	26.85	-18.64	5.184	3	3	5.085	16
pTDH3-Ca.P vs Ca.Ste2 vs. pTDH3-Fg.P vs Fg.Ste2	8.207	16.77	-8.56	5.184	3	3	2.335	16
pTDH3-Ca.P vs Ca.Ste2 vs. pMFA2-Fg.P(+) vs Fg.Ste2	8.207	33.6	-25.39	5.184	3	3	6.928	16
pTDH3-Ca.P vs Ca.Ste2 vs. pMFA2-Fg.P(-) vs Fg.Ste2	8.207	40.92	-32.71	5.184	3	3	8.924	16
pTDH3-Ca.P vs Ca.Ste2 vs. pMFA2-Ca.P(-) vs Fg.Ste2	8.207	0	8.207	5.184	3	3	2.239	16
pTDH3-Ca.P vs Ca.Ste2 vs. pMFA2-Fg.P(-) vs Ca.Ste2	8.207	0	8.207	5.184	3	3	2.239	16
pMFA2-Ca.P(+) vs CaSte2 vs. pMFA2-Ca.P(-) vs Ca.Ste2	13	26.85	-13.85	5.184	3	3	3.779	16
pMFA2-Ca.P(+) vs CaSte2 vs. pTDH3-Fg.P vs Fg.Ste2	13	16.77	-3.77	5.184	3	3	1.029	16
pMFA2-Ca.P(+) vs CaSte2 vs. pMFA2-Fg.P(+) vs Fg.Ste2	13	33.6	-20.6	5.184	3	3	5.621	16
pMFA2-Ca.P(+) vs CaSte2 vs. pMFA2-Fg.P(-) vs Fg.Ste2	13	40.92	-27.92	5.184	3	3	7.617	16
pMFA2-Ca.P(+) vs CaSte2 vs. pMFA2-Ca.P(-) vs Fg.Ste2	13	0	13	5.184	3	3	3.546	16
pMFA2-Ca.P(+) vs CaSte2 vs. pMFA2-Fg.P(-) vs Ca.Ste2	13	0	13	5.184	3	3	3.546	16
pMFA2-Ca.P(-) vs Ca.Ste2 vs. pTDH3-Fg.P vs Fg.Ste2	26.85	16.77	10.08	5.184	3	3	2.75	16
pMFA2-Ca.P(-) vs Ca.Ste2 vs. pMFA2-Fg.P(+) vs Fg.Ste2	26.85	33.6	-6.753	5.184	3	3	1.842	16
pMFA2-Ca.P(-) vs Ca.Ste2 vs. pMFA2-Fg.P(-) vs Fg.Ste2	26.85	40.92	-14.07	5.184	3	3	3.839	16
pMFA2-Ca.P(-) vs Ca.Ste2 vs. pMFA2-Ca.P(-) vs Fg.Ste2	26.85	0	26.85	5.184	3	3	7.324	16
pMFA2-Ca.P(-) vs Ca.Ste2 vs. pMFA2-Fg.P(-) vs Ca.Ste2	26.85	0	26.85	5.184	3	3	7.324	16
pTDH3-Fg.P vs Fg.Ste2 vs. pMFA2-Fg.P(+) vs Fg.Ste2	16.77	33.6	-16.83	5.184	3	3	4.593	16
pTDH3-Fg.P vs Fg.Ste2 vs. pMFA2-Fg.P(-) vs Fg.Ste2	16.77	40.92	-24.15	5.184	3	3	6.589	16
pTDH3-Fg.P vs Fg.Ste2 vs. pMFA2-Ca.P(-) vs Fg.Ste2	16.77	0	16.77	5.184	3	3	4.574	16
pTDH3-Fg.P vs Fg.Ste2 vs. pMFA2-Fg.P(-) vs Ca.Ste2	16.77	0	16.77	5.184	3	3	4.574	16
pMFA2-Fg.P(+) vs Fg.Ste2 vs. pMFA2-Fg.P(-) vs Fg.Ste2	33.6	40.92	-7.317	5.184	3	3	1.996	16
pMFA2-Fg.P(+) vs Fg.Ste2 vs. pMFA2-Ca.P(-) vs Fg.Ste2	33.6	0	33.6	5.184	3	3	9.167	16
pMFA2-Fg.P(+) vs Fg.Ste2 vs. pMFA2-Fg.P(-) vs Ca.Ste2	33.6	0	33.6	5.184	3	3	9.167	16
pMFA2-Fg.P(-) vs Fg.Ste2 vs. pMFA2-Ca.P(-) vs Fg.Ste2	40.92	0	40.92	5.184	3	3	11.16	16
pMFA2-Fg.P(-) vs Fg.Ste2 vs. pMFA2-Fg.P(-) vs Ca.Ste2	40.92	0	40.92	5.184	3	3	11.16	16
pMFA2-Ca.P(-) vs Fg.Ste2 vs. pMFA2-Fg.P(-) vs Ca.Ste2	0	0	0	5.184	3	3	0	16

## Sheet: Data S3 - Sup.Fig1
Chemotropism of spores
Number of families	1
Number of comparisons per family	3
Alpha	0.05
Dunnett's multiple comparisons test	Mean Diff,	95,00% CI of diff,	Below threshold?	Summary	Adjusted P Value	A-?
water vs. Scramble	0.8433	-5,369 to 7,056	No	ns	0.9597	B	Scramble
water vs. Bb Pheromone	-6.477	-12,69 to -0,2639	Yes	*	0.0417	C	Bb Pheromone
water vs. Fo Pheromone	-8.343	-14,56 to -2,131	Yes	*	0.012	D	Fo Pheromone
Test details	Mean 1	Mean 2	Mean Diff,	SE of diff,	n1	n2	q	DF
water vs. Scramble	2.783	1.94	0.8433	2.157	3	3	0.3909	8
water vs. Bb Pheromone	2.783	9.26	-6.477	2.157	3	3	3.002	8
water vs. Fo Pheromone	2.783	11.13	-8.343	2.157	3	3	3.867	8

## Sheet: Data S3 - Fig.2B-E
2B - Bb.Ste2
	Bb - WCMRPGQPCW	Fo - WCTWRGQPCW	A1 - WCLRVGQPCW	A2 - WCGSKGQPCW
[Agonist] vs. response -- Variable slope (four parameters)
Best-fit values
Bottom	Unstable	6055	Unstable	6411
Hillslope	Unstable	1.951	Unstable	1.362
Top	Unstable	Unstable	Unstable	Unstable
EC50	2.246e-10	9.576e-07	4.816e-10	0.0002184
logEC50	-9.649	-6.019	-9.317	-3.661
Span	Unstable	Unstable	Unstable	Unstable
95% CI (profile likelihood)
Bottom	(Very wide)	-10828 to 22248	(Very wide)	5362 to 7470
Hillslope	(Very wide)	1,197 to ???	(Very wide)	1,317 to ???
Top	(Very wide)	(Very wide)	(Very wide)	(Very wide)
EC50	???	8,380e-007 to 1,134e-006	4,420e-010 to 5,167e-010	???
logEC50	???	-6,077 to -5,945	-9,355 to -9,287	???
Goodness of Fit
Degrees of Freedom	40	40	40	39
R squared	0.8597	0.978	0.9929	0.9998
Sum of Squares	965674183379	79687122591	51731900889	363174354
Sy.x	155376	44634	35962	3052
Constraints
EC50	EC50 > 0	EC50 > 0	EC50 > 0	EC50 > 0
Number of points
# of X values	44	44	44	44
# Y values analyzed	44	44	44	43
2C - Fg.Ste2
	Fg - WCMRPGQPCW	Fo - WCTWRGQPCW	A3 - WCIQSGQPCW
[Agonist] vs. response -- Variable slope (four parameters)			Interrupted
Best-fit values
Bottom	6846	6310	2664
Hillslope	2.285	4.335	0.0465
Top	Unstable	Unstable	28194
EC50	6.052e-08	1.189e-07	517106267
logEC50	-7.218	-6.925	8.714
Span	Unstable	Unstable	25530
95% CI (profile likelihood)
Bottom	-4917 to 18562	-9814 to 22381
Hillslope	2,018 to 2,576	2,552 to ???
Top	(Very wide)	(Very wide)
EC50	5,774e-008 to 6,335e-008	??? to 1,391e-007
logEC50	-7,238 to -7,198	??? to -6,857
Goodness of Fit
Degrees of Freedom	40	40
R squared	0.996	0.9903
Sum of Squares	35747673331	70202805227
Sy.x	29895	41894
Constraints
EC50	EC50 > 0	EC50 > 0	EC50 > 0
Number of points
# of X values	44	44	44
# Y values analyzed	44	44	44
2D - Fo.Ste2
	Fo - WCTWRGQPCW	A4 - WCLWAGQPCW	A5 - WCLWRGQPCW
[Agonist] vs. response -- Variable slope (four parameters)
Best-fit values
Bottom	3219	Unstable	Unstable
Hillslope	2.574	Unstable	Unstable
Top	Unstable	Unstable	Unstable
EC50	2.924e-08	5.156e-10	2.307e-09
logEC50	-7.534	-9.288	-8.637
Span	Unstable	Unstable	Unstable
95% CI (profile likelihood)
Bottom	-12688 to 18995	(Very wide)	(Very wide)
Hillslope	2,233 to 3,138	(Very wide)	(Very wide)
Top	(Very wide)	(Very wide)	(Very wide)
EC50	2,639e-008 to 3,251e-008	3,838e-010 to 6,937e-010	2,036e-009 to 2,612e-009
logEC50	-7,578 to -7,488	-9,416 to -9,159	-8,691 to -8,583
Goodness of Fit
Degrees of Freedom	40	40	40
R squared	0.9949	0.9667	0.9919
Sum of Squares	55629095460	327045756708	66734091368
Sy.x	37292	90422	40845
Constraints
EC50	EC50 > 0	EC50 > 0	EC50 > 0
Number of points
# of X values	44	44	44
# Y values analyzed	44	44	44
2E - Bc.Ste2
	Bc - WCGRPGQPC	Fo - WCTWRGQPCW	A6 - WCLLDGQPCW
[Agonist] vs. response -- Variable slope (four parameters)
Best-fit values
Bottom	Unstable	Unstable	4992
Hillslope	Unstable	0.5934	0.5567
Top	Unstable	Unstable	Unstable
EC50	2.046e-10	1.022e-09	9.767e-09
logEC50	-9.689	-8.991	-8.01
Span	Unstable	Unstable	Unstable
95% CI (profile likelihood)
Bottom	(Very wide)	(Very wide)	4894 to 5072
Hillslope	(Very wide)	0,4375 to 0,7859	0,4021 to 0,7490
Top	(Very wide)	(Very wide)	(Very wide)
EC50	1,889e-010 to 2,216e-010	5,665e-010 to 1,714e-009	5,436e-009 to 1,948e-008
logEC50	-9,724 to -9,654	-9,247 to -8,766	-8,265 to -7,711
Goodness of Fit
Degrees of Freedom	40	40	40
R squared	0.9966	0.9521	0.9463
Sum of Squares	21985546976	885169	510649
Sy.x	23444	148.8	113
Constraints
EC50	EC50 > 0	EC50 > 0	EC50 > 0
Number of points
# of X values	44	44	44
# Y values analyzed	44	44	44

## Sheet: Data S3 - Fig.2F-G
2E - Bc.Ste2 + Cm (antagonist)
	Cm
log(inhibitor) vs. response -- Variable slope (four parameters)
Best-fit values
Bottom	1.116
Top	Unstable
LogIC50	-1.431e-05
HillSlope	-289008
IC50	1
Span	Unstable
95% CI (profile likelihood)
Bottom	-2,031 to 4,191
Top	(Very wide)
LogIC50	???
HillSlope	??? to -256649
IC50	???
Goodness of Fit
Degrees of Freedom	32
R squared	0.9912
Sum of Squares	467.8
Sy.x	3.824
Number of points
# of X values	36
# Y values analyzed	36
2F - Bc.Ste2 + pheromones
Number of families	1
Number of comparisons per family	5
Alpha	0.05
Dunnett's multiple comparisons test	Mean Diff,	95,00% CI of diff,	Below threshold?	Summary	Adjusted P Value	A-?
Bc vs. Scramble	133.7	124,2 to 143,3	Yes	****	<0,0001	B	Scramble
Bc vs. Bc + Bb	133.6	124,0 to 143,1	Yes	****	<0,0001	C	Bc + Bb
Bc vs. Bc + Cm	133	123,4 to 142,5	Yes	****	<0,0001	D	Bc + Cm
Bc vs. Bc + Fo	29.84	20,28 to 39,40	Yes	****	<0,0001	E	Bc + Fo
Bc vs. Bc + Scramble	-1.104	-10,66 to 8,454	No	ns	0.9975	F	Bc + Scramble
Test details	Mean 1	Mean 2	Mean Diff,	SE of diff,	n1	n2	q	DF
Bc vs. Scramble	134.8	1.025	133.7	3.461	4	4	38.64	18
Bc vs. Bc + Bb	134.8	1.214	133.6	3.461	4	4	38.59	18
Bc vs. Bc + Cm	134.8	1.794	133	3.461	4	4	38.42	18
Bc vs. Bc + Fo	134.8	104.9	29.84	3.461	4	4	8.621	18
Bc vs. Bc + Scramble	134.8	135.9	-1.104	3.461	4	4	0.3189	18

## Sheet: Data S3 - Sup.Fig.3
Sup.Fig.3A - Fg.Ste2												Sup.Fig.3C - Fo.Ste2
Number of families	1												Fo - WCTWRGQPCW	Cm - WCLRPGQPCW
Number of comparisons per family	2											[Agonist] vs. response -- Variable slope (four parameters)
Alpha	0.05											Best-fit values
												Bottom	3219	-1853
Dunnett's multiple comparisons test	Mean Diff,	95,00% CI of diff,	Below threshold?	Summary	Adjusted P Value	A-?						Hillslope	2.574	1.276
Control vs. Scramble	-0.0325	-0,1566 to 0,09161	No	ns	0.7259	B	Scramble					Top	Unstable	Unstable
Control vs. A3	-0.455	-0,5791 to -0,3309	Yes	****	<0,0001	C	A3					EC50	2.924e-08	1.065e-07
												logEC50	-7.534	-6.973
Test details	Mean 1	Mean 2	Mean Diff,	SE of diff,	n1	n2	q	DF				Span	Unstable	Unstable
Control vs. Scramble	1	1.033	-0.0325	0.04748	4	4	0.6845	9				95% CI (profile likelihood)
Control vs. A3	1	1.455	-0.455	0.04748	4	4	9.583	9				Bottom	-12688 to 18995	-23783 to 19903
												Hillslope	2,233 to 3,138	0,9472 to 2,034
												Top	(Very wide)	(Very wide)
Sup.Fig.3A - Bc.Ste2												EC50	2,639e-008 to 3,251e-008	8,717e-008 to 1,407e-007
												logEC50	-7,578 to -7,488	-7,060 to -6,852
Number of families	1											Goodness of Fit
Number of comparisons per family	3											Degrees of Freedom	40	40
Alpha	0.05											R squared	0.9949	0.9858
												Sum of Squares	55629095460	94170829620
Dunnett's multiple comparisons test	Mean Diff,	95,00% CI of diff,	Below threshold?	Summary	Adjusted P Value	A-?						Sy.x	37292	48521
Control vs. 10 μM Scramble	-0.025	-0,3232 to 0,2732	No	ns	0.9917	B	10 μM Scramble					Constraints
Control vs. 10 μM A6	-0.225	-0,5232 to 0,07319	No	ns	0.1549	C	10 μM A6					EC50	EC50 > 0	EC50 > 0
Control vs. 10 μM Fo	-0.7125	-1,011 to -0,4143	Yes	****	<0,0001	D	10 μM Fo
												Number of points
Test details	Mean 1	Mean 2	Mean Diff,	SE of diff,	n1	n2	q	DF				# of X values	44	44
Control vs. 10 μM Scramble	1	1.025	-0.025	0.1111	4	4	0.2249	12				# Y values analyzed	44	44
Control vs. 10 μM A6	1	1.225	-0.225	0.1111	4	4	2.024	12
Control vs. 10 μM Fo	1	1.713	-0.7125	0.1111	4	4	6.411	12
Sup.Fig.3B - Bb.Ste2
Number of families	1
Number of comparisons per family	3
Alpha	0.05
Dunnett's multiple comparisons test	Mean Diff,	95,00% CI of diff,	Below threshold?	Summary	Adjusted P Value	A-?
Control vs. Bb (0.0005 μM)	-1090541	-1173325 to -1007756	Yes	****	<0,0001	B	Bb (0,0005 μM)
Control vs. Cm (10 μM)	-1230541	-1313325 to -1147756	Yes	****	<0,0001	C	Cm (10 μM)
Control vs. Bb + Cm	-1328041	-1410825 to -1245256	Yes	****	<0,0001	D	Bb + Cm
Test details	Mean 1	Mean 2	Mean Diff,	SE of diff,	n1	n2	q	DF
Control vs. Bb (0.0005 μM)	6960	1097500	-1090541	30856	4	4	35.34	12
Control vs. Cm (10 μM)	6960	1237500	-1230541	30856	4	4	39.88	12
Control vs. Bb + Cm	6960	1335000	-1328041	30856	4	4	43.04	12
Sup.Fig.3B - Fg.Ste2
Number of families	1
Number of comparisons per family	3
Alpha	0.05
Dunnett's multiple comparisons test	Mean Diff,	95,00% CI of diff,	Below threshold?	Summary	Adjusted P Value	A-?
Control vs. Fg (0.5 μM)	-238371	-319322 to -157419	Yes	****	<0,0001	B	Fg (0,5 μM)
Control vs. Cm (10 μM)	-8278	-89229 to 72673	No	ns	0.9853	C	Cm (10 μM)
Control vs. Fg + Cm	-213274	-294225 to -132323	Yes	****	<0,0001	D	Fg + Cm
Test details	Mean 1	Mean 2	Mean Diff,	SE of diff,	n1	n2	q	DF
Control vs. Fg (0.5 μM)	6548	244919	-238371	30173	4	4	7.9	12
Control vs. Cm (10 μM)	6548	14826	-8278	30173	4	4	0.2744	12
Control vs. Fg + Cm	6548	219822	-213274	30173	4	4	7.068	12
Sup.Fig.3B - Fo.Ste2
Number of families	1
Number of comparisons per family	3
Alpha	0.05
Dunnett's multiple comparisons test	Mean Diff,	95,00% CI of diff,	Below threshold?	Summary	Adjusted P Value	A-?
Control vs. Fo (0.5 μM)	-1188860	-1302753 to -1074966	Yes	****	<0,0001	B	Fo (0,5 μM)
Control vs. Cm (10 μM)	-1356360	-1470253 to -1242466	Yes	****	<0,0001	C	Cm (10 μM)
Control vs. Fo + Cm	-1371360	-1485253 to -1257466	Yes	****	<0,0001	D	Fo + Cm
Test details	Mean 1	Mean 2	Mean Diff,	SE of diff,	n1	n2	q	DF
Control vs. Fo (0.5 μM)	6141	1195000	-1188860	42451	4	4	28.01	12
Control vs. Cm (10 μM)	6141	1362500	-1356360	42451	4	4	31.95	12
Control vs. Fo + Cm	6141	1377500	-1371360	42451	4	4	32.3	12
Sup.Fig.3B - Bc.Ste2
Number of families	1
Number of comparisons per family	3
Alpha	0.05
Dunnett's multiple comparisons test	Mean Diff,	95,00% CI of diff,	Below threshold?	Summary	Adjusted P Value	A-?
Control vs. Bc (0.0005 μM)	-890531	-920321 to -860741	Yes	****	<0,0001	B	Bc (0,0005 μM)
Control vs. Cm (10 μM)	-100	-29890 to 29690	No	ns	>0,9999	C	Cm (10 μM)
Control vs. Bc + Cm	-3242	-33032 to 26548	No	ns	0.9825	D	Bc + Cm
Test details	Mean 1	Mean 2	Mean Diff,	SE of diff,	n1	n2	q	DF
Control vs. Bc (0.0005 μM)	6719	897250	-890531	11104	4	4	80.2	12
Control vs. Cm (10 μM)	6719	6819	-100	11104	4	4	0.009006	12
Control vs. Bc + Cm	6719	9961	-3242	11104	4	4	0.292	12

## Sheet: Data S3 - Sup.Fig.6
Sup.Fig.6 - Barcodes
Compare column means (main column effect)
Number of families	1
Number of comparisons per family	28
Alpha	0.05
Tukey's multiple comparisons test	Mean Diff,	95,00% CI of diff,	Below threshold?	Summary	Adjusted P Value
Sc + Sc vs. Ca + Ca	0.01004	-0,008558 to 0,02864	No	ns	0.7104
Sc + Sc vs. Fg + Fg	-0.005125	-0,02372 to 0,01347	No	ns	0.9898
Sc + Sc vs. Fo + Fo	-0.005125	-0,02372 to 0,01347	No	ns	0.9898
Sc + Sc vs. Bb + Bb	-0.003917	-0,02252 to 0,01468	No	ns	0.9981
Sc + Sc vs. Hj + Hj	0.00525	-0,01335 to 0,02385	No	ns	0.9882
Sc + Sc vs. Bc + Bc	-0.003917	-0,02252 to 0,01468	No	ns	0.9981
Sc + Sc vs. Empty + Empty	-0.0055	-0,02410 to 0,01310	No	ns	0.9845
Ca + Ca vs. Fg + Fg	-0.01517	-0,03377 to 0,003433	No	ns	0.1995
Ca + Ca vs. Fo + Fo	-0.01517	-0,03377 to 0,003433	No	ns	0.1995
Ca + Ca vs. Bb + Bb	-0.01396	-0,03256 to 0,004642	No	ns	0.295
Ca + Ca vs. Hj + Hj	-0.004792	-0,02339 to 0,01381	No	ns	0.9932
Ca + Ca vs. Bc + Bc	-0.01396	-0,03256 to 0,004642	No	ns	0.295
Ca + Ca vs. Empty + Empty	-0.01554	-0,03414 to 0,003058	No	ns	0.1749
Fg + Fg vs. Fo + Fo	0	-0,01860 to 0,01860	No	ns	>0,9999
Fg + Fg vs. Bb + Bb	0.001208	-0,01739 to 0,01981	No	ns	>0,9999
Fg + Fg vs. Hj + Hj	0.01038	-0,008225 to 0,02897	No	ns	0.675
Fg + Fg vs. Bc + Bc	0.001208	-0,01739 to 0,01981	No	ns	>0,9999
Fg + Fg vs. Empty + Empty	-0.000375	-0,01897 to 0,01822	No	ns	>0,9999
Fo + Fo vs. Bb + Bb	0.001208	-0,01739 to 0,01981	No	ns	>0,9999
Fo + Fo vs. Hj + Hj	0.01038	-0,008225 to 0,02897	No	ns	0.675
Fo + Fo vs. Bc + Bc	0.001208	-0,01739 to 0,01981	No	ns	>0,9999
Fo + Fo vs. Empty + Empty	-0.000375	-0,01897 to 0,01822	No	ns	>0,9999
Bb + Bb vs. Hj + Hj	0.009167	-0,009433 to 0,02777	No	ns	0.796
Bb + Bb vs. Bc + Bc	0	-0,01860 to 0,01860	No	ns	>0,9999
Bb + Bb vs. Empty + Empty	-0.001583	-0,02018 to 0,01702	No	ns	>0,9999
Hj + Hj vs. Bc + Bc	-0.009167	-0,02777 to 0,009433	No	ns	0.796
Hj + Hj vs. Empty + Empty	-0.01075	-0,02935 to 0,007850	No	ns	0.6339
Bc + Bc vs. Empty + Empty	-0.001583	-0,02018 to 0,01702	No	ns	>0,9999
Test details	Mean 1	Mean 2	Mean Diff,	SE of diff,	N1	N2	q	DF
Sc + Sc vs. Ca + Ca	0.09958	0.08954	0.01004	0.006036	24	24	2.353	128
Sc + Sc vs. Fg + Fg	0.09958	0.1047	-0.005125	0.006036	24	24	1.201	128
Sc + Sc vs. Fo + Fo	0.09958	0.1047	-0.005125	0.006036	24	24	1.201	128
Sc + Sc vs. Bb + Bb	0.09958	0.1035	-0.003917	0.006036	24	24	0.9177	128
Sc + Sc vs. Hj + Hj	0.09958	0.09433	0.00525	0.006036	24	24	1.23	128
Sc + Sc vs. Bc + Bc	0.09958	0.1035	-0.003917	0.006036	24	24	0.9177	128
Sc + Sc vs. Empty + Empty	0.09958	0.1051	-0.0055	0.006036	24	24	1.289	128
Ca + Ca vs. Fg + Fg	0.08954	0.1047	-0.01517	0.006036	24	24	3.554	128
Ca + Ca vs. Fo + Fo	0.08954	0.1047	-0.01517	0.006036	24	24	3.554	128
Ca + Ca vs. Bb + Bb	0.08954	0.1035	-0.01396	0.006036	24	24	3.271	128
Ca + Ca vs. Hj + Hj	0.08954	0.09433	-0.004792	0.006036	24	24	1.123	128
Ca + Ca vs. Bc + Bc	0.08954	0.1035	-0.01396	0.006036	24	24	3.271	128
Ca + Ca vs. Empty + Empty	0.08954	0.1051	-0.01554	0.006036	24	24	3.642	128
Fg + Fg vs. Fo + Fo	0.1047	0.1047	0	0.006036	24	24	0	128
Fg + Fg vs. Bb + Bb	0.1047	0.1035	0.001208	0.006036	24	24	0.2831	128
Fg + Fg vs. Hj + Hj	0.1047	0.09433	0.01038	0.006036	24	24	2.431	128
Fg + Fg vs. Bc + Bc	0.1047	0.1035	0.001208	0.006036	24	24	0.2831	128
Fg + Fg vs. Empty + Empty	0.1047	0.1051	-0.000375	0.006036	24	24	0.08787	128
Fo + Fo vs. Bb + Bb	0.1047	0.1035	0.001208	0.006036	24	24	0.2831	128
Fo + Fo vs. Hj + Hj	0.1047	0.09433	0.01038	0.006036	24	24	2.431	128
Fo + Fo vs. Bc + Bc	0.1047	0.1035	0.001208	0.006036	24	24	0.2831	128
Fo + Fo vs. Empty + Empty	0.1047	0.1051	-0.000375	0.006036	24	24	0.08787	128
Bb + Bb vs. Hj + Hj	0.1035	0.09433	0.009167	0.006036	24	24	2.148	128
Bb + Bb vs. Bc + Bc	0.1035	0.1035	0	0.006036	24	24	0	128
Bb + Bb vs. Empty + Empty	0.1035	0.1051	-0.001583	0.006036	24	24	0.371	128
Hj + Hj vs. Bc + Bc	0.09433	0.1035	-0.009167	0.006036	24	24	2.148	128
Hj + Hj vs. Empty + Empty	0.09433	0.1051	-0.01075	0.006036	24	24	2.519	128
Bc + Bc vs. Empty + Empty	0.1035	0.1051	-0.001583	0.006036	24	24	0.371	128

## Sheet: Data S3 - Sup.Fig.7A-B
Sup.Fig.7A - Fg												Sup.Fig.7B - Fg
Number of families	1											Number of families	1
Number of comparisons per family	6											Number of comparisons per family	6
Alpha	0.05											Alpha	0.05
Tukey's multiple comparisons test	Mean Diff,	95,00% CI of diff,	Below threshold?	Summary	Adjusted P Value							Tukey's multiple comparisons test	Mean Diff,	95,00% CI of diff,	Below threshold?	Summary	Adjusted P Value
UNB vs. ph=6	0.07293	0,005690 to 0,1402	Yes	*	0.0342	A-B						UNB vs. pH=6	7.317	2,248 to 12,39	Yes	**	0.0074	A-B
UNB vs. ph=7	0.09017	0,02292 to 0,1574	Yes	*	0.0113	A-C						UNB vs. pH=7	9.307	4,238 to 14,38	Yes	**	0.0017	A-C
UNB vs. ph=6 + HRP	0.152	0,08479 to 0,2193	Yes	***	0.0004	A-D						UNB vs. pH=6 + HRP	9.95	4,881 to 15,02	Yes	**	0.0011	A-D
ph=6 vs. ph=7	0.01723	-0,05001 to 0,08448	No	ns	0.8433	B-C						pH=6 vs. pH=7	1.99	-3,079 to 7,059	No	ns	0.6116	B-C
ph=6 vs. ph=6 + HRP	0.0791	0,01186 to 0,1463	Yes	*	0.0228	B-D						pH=6 vs. pH=6 + HRP	2.633	-2,435 to 7,702	No	ns	0.3997	B-D
ph=7 vs. ph=6 + HRP	0.06187	-0,005377 to 0,1291	No	ns	0.0718	C-D						pH=7 vs. pH=6 + HRP	0.6433	-4,425 to 5,712	No	ns	0.9758	C-D
Test details	Mean 1	Mean 2	Mean Diff,	SE of diff,	n1	n2	q	DF				Test details	Mean 1	Mean 2	Mean Diff,	SE of diff,	n1	n2	q	DF
UNB vs. ph=6	0.1596	0.08667	0.07293	0.021	3	3	4.912	8				UNB vs. pH=6	10.49	3.17	7.317	1.583	3	3	6.537	8
UNB vs. ph=7	0.1596	0.06943	0.09017	0.021	3	3	6.073	8				UNB vs. pH=7	10.49	1.18	9.307	1.583	3	3	8.315	8
UNB vs. ph=6 + HRP	0.1596	0.007567	0.152	0.021	3	3	10.24	8				UNB vs. pH=6 + HRP	10.49	0.5367	9.95	1.583	3	3	8.89	8
ph=6 vs. ph=7	0.08667	0.06943	0.01723	0.021	3	3	1.161	8				pH=6 vs. pH=7	3.17	1.18	1.99	1.583	3	3	1.778	8
ph=6 vs. ph=6 + HRP	0.08667	0.007567	0.0791	0.021	3	3	5.327	8				pH=6 vs. pH=6 + HRP	3.17	0.5367	2.633	1.583	3	3	2.353	8
ph=7 vs. ph=6 + HRP	0.06943	0.007567	0.06187	0.021	3	3	4.167	8				pH=7 vs. pH=6 + HRP	1.18	0.5367	0.6433	1.583	3	3	0.5748	8
Sup.Fig.7A - Fo												Sup.Fig.7B - Fo
Number of families	1											Number of families	1
Number of comparisons per family	6											Number of comparisons per family	6
Alpha	0.05											Alpha	0.05
Tukey's multiple comparisons test	Mean Diff,	95,00% CI of diff,	Below threshold?	Summary	Adjusted P Value							Tukey's multiple comparisons test	Mean Diff,	95,00% CI of diff,	Below threshold?	Summary	Adjusted P Value
UNB vs. ph=6	-0.03413	-0,3803 to 0,3121	No	ns	0.9883	A-B						UNB vs. pH=6	1.77	-4,556 to 8,096	No	ns	0.8074	A-B
UNB vs. ph=7	-0.09583	-0,4420 to 0,2504	No	ns	0.812	A-C						UNB vs. pH=7	2.527	-3,799 to 8,853	No	ns	0.5994	A-C
UNB vs. ph=6 + HRP	-0.06363	-0,4098 to 0,2826	No	ns	0.9327	A-D						UNB vs. pH=6 + HRP	-5.653	-11,98 to 0,6728	No	ns	0.0809	A-D
ph=6 vs. ph=7	-0.0617	-0,4079 to 0,2845	No	ns	0.9381	B-C						pH=6 vs. pH=7	0.7567	-5,569 to 7,083	No	ns	0.9796	B-C
ph=6 vs. ph=6 + HRP	-0.0295	-0,3757 to 0,3167	No	ns	0.9923	B-D						pH=6 vs. pH=6 + HRP	-7.423	-13,75 to -1,097	Yes	*	0.0231	B-D
ph=7 vs. ph=6 + HRP	0.0322	-0,3140 to 0,3784	No	ns	0.9901	C-D						pH=7 vs. pH=6 + HRP	-8.18	-14,51 to -1,854	Yes	*	0.0138	C-D
Test details	Mean 1	Mean 2	Mean Diff,	SE of diff,	n1	n2	q	DF				Test details	Mean 1	Mean 2	Mean Diff,	SE of diff,	n1	n2	q	DF
UNB vs. ph=6	0.3879	0.422	-0.03413	0.1081	3	3	0.4465	8				UNB vs. pH=6	3.42	1.65	1.77	1.975	3	3	1.267	8
UNB vs. ph=7	0.3879	0.4837	-0.09583	0.1081	3	3	1.254	8				UNB vs. pH=7	3.42	0.8933	2.527	1.975	3	3	1.809	8
UNB vs. ph=6 + HRP	0.3879	0.4515	-0.06363	0.1081	3	3	0.8325	8				UNB vs. pH=6 + HRP	3.42	9.073	-5.653	1.975	3	3	4.047	8
ph=6 vs. ph=7	0.422	0.4837	-0.0617	0.1081	3	3	0.8072	8				pH=6 vs. pH=7	1.65	0.8933	0.7567	1.975	3	3	0.5417	8
ph=6 vs. ph=6 + HRP	0.422	0.4515	-0.0295	0.1081	3	3	0.3859	8				pH=6 vs. pH=6 + HRP	1.65	9.073	-7.423	1.975	3	3	5.314	8
ph=7 vs. ph=6 + HRP	0.4837	0.4515	0.0322	0.1081	3	3	0.4212	8				pH=7 vs. pH=6 + HRP	0.8933	9.073	-8.18	1.975	3	3	5.856	8
Sup.Fig.7A - Bb												Sup.Fig.7B - Bb
Number of families	1											Number of families	1
Number of comparisons per family	6											Number of comparisons per family	6
Alpha	0.05											Alpha	0.05
Tukey's multiple comparisons test	Mean Diff,	95,00% CI of diff,	Below threshold?	Summary	Adjusted P Value							Tukey's multiple comparisons test	Mean Diff,	95,00% CI of diff,	Below threshold?	Summary	Adjusted P Value
UNB vs. ph=6	0.03173	-0,02899 to 0,09245	No	ns	0.3951	A-B						UNB vs. pH=6	2.01	0,4325 to 3,587	Yes	*	0.015	A-B
UNB vs. ph=7	0.0797	0,01898 to 0,1404	Yes	*	0.0127	A-C						UNB vs. pH=7	2.127	0,5492 to 3,704	Yes	*	0.0109	A-C
UNB vs. ph=6 + HRP	0.07293	0,01221 to 0,1337	Yes	*	0.0205	A-D						UNB vs. pH=6 + HRP	2.42	0,8425 to 3,997	Yes	**	0.0051	A-D
ph=6 vs. ph=7	0.04797	-0,01275 to 0,1087	No	ns	0.1289	B-C						pH=6 vs. pH=7	0.1167	-1,461 to 1,694	No	ns	0.9949	B-C
ph=6 vs. ph=6 + HRP	0.0412	-0,01952 to 0,1019	No	ns	0.2103	B-D						pH=6 vs. pH=6 + HRP	0.41	-1,167 to 1,987	No	ns	0.8379	B-D
ph=7 vs. ph=6 + HRP	-0.006767	-0,06749 to 0,05395	No	ns	0.9833	C-D						pH=7 vs. pH=6 + HRP	0.2933	-1,284 to 1,871	No	ns	0.9306	C-D
Test details	Mean 1	Mean 2	Mean Diff,	SE of diff,	n1	n2	q	DF				Test details	Mean 1	Mean 2	Mean Diff,	SE of diff,	n1	n2	q	DF
UNB vs. ph=6	0.08073	0.049	0.03173	0.01896	3	3	2.367	8				UNB vs. pH=6	2.777	0.7667	2.01	0.4926	3	3	5.771	8
UNB vs. ph=7	0.08073	0.001033	0.0797	0.01896	3	3	5.945	8				UNB vs. pH=7	2.777	0.65	2.127	0.4926	3	3	6.106	8
UNB vs. ph=6 + HRP	0.08073	0.0078	0.07293	0.01896	3	3	5.44	8				UNB vs. pH=6 + HRP	2.777	0.3567	2.42	0.4926	3	3	6.948	8
ph=6 vs. ph=7	0.049	0.001033	0.04797	0.01896	3	3	3.578	8				pH=6 vs. pH=7	0.7667	0.65	0.1167	0.4926	3	3	0.3349	8
ph=6 vs. ph=6 + HRP	0.049	0.0078	0.0412	0.01896	3	3	3.073	8				pH=6 vs. pH=6 + HRP	0.7667	0.3567	0.41	0.4926	3	3	1.177	8
ph=7 vs. ph=6 + HRP	0.001033	0.0078	-0.006767	0.01896	3	3	0.5047	8				pH=7 vs. pH=6 + HRP	0.65	0.3567	0.2933	0.4926	3	3	0.8421	8
Sup.Fig.7A - Hj												Sup.Fig.7B - Hj
Number of families	1											Number of families	1
Number of comparisons per family	6											Number of comparisons per family	6
Alpha	0.05											Alpha	0.05
Tukey's multiple comparisons test	Mean Diff,	95,00% CI of diff,	Below threshold?	Summary	Adjusted P Value							Tukey's multiple comparisons test	Mean Diff,	95,00% CI of diff,	Below threshold?	Summary	Adjusted P Value
UNB vs. ph=6	0.0109	-0,006779 to 0,02858	No	ns	0.2729	A-B						UNB vs. pH=6	1.017	0,3817 to 1,652	Yes	**	0.004	A-B
UNB vs. ph=7	0.02047	0,002788 to 0,03815	Yes	*	0.0248	A-C						UNB vs. pH=7	1.09	0,4551 to 1,725	Yes	**	0.0026	A-C
UNB vs. ph=6 + HRP	0.02123	0,003555 to 0,03891	Yes	*	0.0205	A-D						UNB vs. pH=6 + HRP	0.9467	0,3117 to 1,582	Yes	**	0.0061	A-D
ph=6 vs. ph=7	0.009567	-0,008112 to 0,02725	No	ns	0.3684	B-C						pH=6 vs. pH=7	0.07333	-0,5616 to 0,7083	No	ns	0.9815	B-C
ph=6 vs. ph=6 + HRP	0.01033	-0,007345 to 0,02801	No	ns	0.3108	B-D						pH=6 vs. pH=6 + HRP	-0.07	-0,7049 to 0,5649	No	ns	0.9838	B-D
ph=7 vs. ph=6 + HRP	0.0007667	-0,01691 to 0,01845	No	ns	0.999	C-D						pH=7 vs. pH=6 + HRP	-0.1433	-0,7783 to 0,4916	No	ns	0.8853	C-D
Test details	Mean 1	Mean 2	Mean Diff,	SE of diff,	n1	n2	q	DF				Test details	Mean 1	Mean 2	Mean Diff,	SE of diff,	n1	n2	q	DF
UNB vs. ph=6	0.02157	0.01067	0.0109	0.005521	3	3	2.792	8				UNB vs. pH=6	1.12	0.1033	1.017	0.1983	3	3	7.252	8
UNB vs. ph=7	0.02157	0.0011	0.02047	0.005521	3	3	5.243	8				UNB vs. pH=7	1.12	0.03	1.09	0.1983	3	3	7.775	8
UNB vs. ph=6 + HRP	0.02157	0.0003333	0.02123	0.005521	3	3	5.439	8				UNB vs. pH=6 + HRP	1.12	0.1733	0.9467	0.1983	3	3	6.752	8
ph=6 vs. ph=7	0.01067	0.0011	0.009567	0.005521	3	3	2.451	8				pH=6 vs. pH=7	0.1033	0.03	0.07333	0.1983	3	3	0.5231	8
ph=6 vs. ph=6 + HRP	0.01067	0.0003333	0.01033	0.005521	3	3	2.647	8				pH=6 vs. pH=6 + HRP	0.1033	0.1733	-0.07	0.1983	3	3	0.4993	8
ph=7 vs. ph=6 + HRP	0.0011	0.0003333	0.0007667	0.005521	3	3	0.1964	8				pH=7 vs. pH=6 + HRP	0.03	0.1733	-0.1433	0.1983	3	3	1.022	8
Sup.Fig.7A - empty
Number of families	1
Number of comparisons per family	6
Alpha	0.05
Tukey's multiple comparisons test	Mean Diff,	95,00% CI of diff,	Below threshold?	Summary	Adjusted P Value
UNB vs. ph=6	-0.001033	-0,01563 to 0,01357	No	ns	0.9956	A-B
UNB vs. ph=7	0.001733	-0,01287 to 0,01633	No	ns	0.98	A-C
UNB vs. ph=6 + HRP	-3.333e-05	-0,01463 to 0,01457	No	ns	>0,9999	A-D
ph=6 vs. ph=7	0.002767	-0,01183 to 0,01737	No	ns	0.927	B-C
ph=6 vs. ph=6 + HRP	0.001	-0,01360 to 0,01560	No	ns	0.996	B-D
ph=7 vs. ph=6 + HRP	-0.001767	-0,01637 to 0,01283	No	ns	0.9789	C-D
Test details	Mean 1	Mean 2	Mean Diff,	SE of diff,	n1	n2	q	DF
UNB vs. ph=6	0.004967	0.006	-0.001033	0.004559	3	3	0.3206	8
UNB vs. ph=7	0.004967	0.003233	0.001733	0.004559	3	3	0.5377	8
UNB vs. ph=6 + HRP	0.004967	0.005	-3.333e-05	0.004559	3	3	0.01034	8
ph=6 vs. ph=7	0.006	0.003233	0.002767	0.004559	3	3	0.8583	8
ph=6 vs. ph=6 + HRP	0.006	0.005	0.001	0.004559	3	3	0.3102	8
ph=7 vs. ph=6 + HRP	0.003233	0.005	-0.001767	0.004559	3	3	0.5481	8

## Sheet: Data S3 - Sup.Fig.8A-B
Sup.Fig.8A - SC and SC + HRP
Number of families	1
Number of comparisons per family	5
Alpha	0.05
Šídák's multiple comparisons test	Mean Diff,	95,00% CI of diff,	Below threshold?	Summary	Adjusted P Value
SC - SC + HRP
empty.GPCR	-2161	-2432 to -1891	Yes	****	<0,0001
Bb.Ste2	28.5	-241,9 to 298,9	No	ns	0.9994
Fg.Ste2	143.5	-126,9 to 413,9	No	ns	0.5719
Fo.Ste2	-59	-329,4 to 211,4	No	ns	0.9824
Bc.Ste2	-103.8	-374,1 to 166,6	No	ns	0.8334
Test details	Mean 1	Mean 2	Mean Diff,	SE of diff,	N1	N2	t	DF
SC - SC + HRP
empty.GPCR	5862	8023	-2161	98.63	4	4	21.91	30
Bb.Ste2	5179	5150	28.5	98.63	4	4	0.289	30
Fg.Ste2	6027	5883	143.5	98.63	4	4	1.455	30
Fo.Ste2	4923	4982	-59	98.63	4	4	0.5982	30
Bc.Ste2	6140	6244	-103.8	98.63	4	4	1.052	30
Sup.Fig.8B - ph6 and ph6 + HRP
Number of families	1
Number of comparisons per family	5
Alpha	0.05
Šídák's multiple comparisons test	Mean Diff,	95,00% CI of diff,	Below threshold?	Summary	Adjusted P Value
ph=6 - ph=6 + HRP
empty.GPCR	-1515	-2366 to -664,0	Yes	***	0.0002
Bb.Ste2	-1012	-1863 to -161,0	Yes	*	0.0138
Fg.Ste2	-1844	-2695 to -993,0	Yes	****	<0,0001
Fo.Ste2	-863.5	-1714 to -12,73	Yes	*	0.0453
Bc.Ste2	-1856	-2707 to -1005	Yes	****	<0,0001
Test details	Mean 1	Mean 2	Mean Diff,	SE of diff,	N1	N2	t	DF
ph=6 - ph=6 + HRP
empty.GPCR	9339	10853	-1515	310.3	4	4	4.881	30
Bb.Ste2	8516	9528	-1012	310.3	4	4	3.26	30
Fg.Ste2	7408	9252	-1844	310.3	4	4	5.941	30
Fo.Ste2	8774	9637	-863.5	310.3	4	4	2.783	30
Bc.Ste2	9278	11134	-1856	310.3	4	4	5.981	30

## Sheet: Data S3 - Sup.Fig.9A
Sup.Fig.9A - Fg
Number of families	1
Number of comparisons per family	3
Alpha	0.05
Dunnett's multiple comparisons test	Mean Diff,	95,00% CI of diff,	Below threshold?	Summary	Adjusted P Value	A-?
SC vs. + Scramble	-0.1598	-0,3970 to 0,07736	No	ns	0.1991	B	With Scramble
SC vs. + Cm	-0.304	-0,5412 to -0,06681	Yes	*	0.0154	C	With Cm
SC vs. + A4	0.04066	-0,1965 to 0,2779	No	ns	0.9253	D	With A4
Test details	Mean 1	Mean 2	Mean Diff,	SE of diff,	n1	n2	q	DF
SC vs. + Scramble	0.2498	0.4097	-0.1598	0.08237	3	3	1.941	8
SC vs. + Cm	0.2498	0.5539	-0.304	0.08237	3	3	3.691	8
SC vs. + A4	0.2498	0.2092	0.04066	0.08237	3	3	0.4936	8
Sup.Fig.9A - Fo
Number of families	1
Number of comparisons per family	3
Alpha	0.05
Dunnett's multiple comparisons test	Mean Diff,	95,00% CI of diff,	Below threshold?	Summary	Adjusted P Value	A-?
SC vs. + Scramble	0.2077	0,009078 to 0,4063	Yes	*	0.0412	B	With Scramble
SC vs. + Cm	0.4046	0,2060 to 0,6032	Yes	***	0.001	C	With Cm
SC vs. + A4	0.3913	0,1927 to 0,5899	Yes	**	0.0012	D	With A4
Test details	Mean 1	Mean 2	Mean Diff,	SE of diff,	n1	n2	q	DF
SC vs. + Scramble	0.4916	0.2839	0.2077	0.06897	3	3	3.011	8
SC vs. + Cm	0.4916	0.087	0.4046	0.06897	3	3	5.867	8
SC vs. + A4	0.4916	0.1003	0.3913	0.06897	3	3	5.674	8
Sup.Fig.9A - Bb
Number of families	1
Number of comparisons per family	3
Alpha	0.05
Dunnett's multiple comparisons test	Mean Diff,	95,00% CI of diff,	Below threshold?	Summary	Adjusted P Value	A-?
SC vs. + Scramble	-0.03703	-0,2594 to 0,1853	No	ns	0.9306	B	#NAME?
SC vs. + Cm	0.02891	-0,1934 to 0,2512	No	ns	0.9642	C	#NAME?
SC vs. + A4	-0.3609	-0,5833 to -0,1386	Yes	**	0.0041	D	Number of families
Test details	Mean 1	Mean 2	Mean Diff,	SE of diff,	n1	n2	q	DF
SC vs. + Scramble	0.04658	0.08361	-0.03703	0.07721	3	3	0.4797	8
SC vs. + Cm	0.04658	0.01767	0.02891	0.07721	3	3	0.3744	8
SC vs. + A4	0.04658	0.4075	-0.3609	0.07721	3	3	4.675	8
Sup.Fig.9A- Hj
Number of families	1
Number of comparisons per family	3
Alpha	0.05
Dunnett's multiple comparisons test	Mean Diff,	95,00% CI of diff,	Below threshold?	Summary	Adjusted P Value	A-?
SC vs. + Scramble	-0.006425	-0,02248 to 0,009633	No	ns	0.55	B	#NAME?
SC vs. + Cm	-0.002114	-0,01817 to 0,01394	No	ns	0.9629	C	#NAME?
SC vs. + A4	-0.02252	-0,03858 to -0,006463	Yes	**	0.0095	D	Number of families
Test details	Mean 1	Mean 2	Mean Diff,	SE of diff,	n1	n2	q	DF
SC vs. + Scramble	0.002037	0.008462	-0.006425	0.005576	3	3	1.152	8
SC vs. + Cm	0.002037	0.004151	-0.002114	0.005576	3	3	0.3791	8
SC vs. + A4	0.002037	0.02456	-0.02252	0.005576	3	3	4.039	8
Sup.Fig.9A - empty
Number of families	1
Number of comparisons per family	3
Alpha	0.05
Dunnett's multiple comparisons test	Mean Diff,	95,00% CI of diff,	Below threshold?	Summary	Adjusted P Value	A-?
SC vs. + Scramble	-0.01755	-0,09285 to 0,05776	No	ns	0.8421	B	#NAME?
SC vs. + Cm	-0.0463	-0,1216 to 0,02901	No	ns	0.2528	C	#NAME?
SC vs. + A4	-0.09946	-0,1748 to -0,02416	Yes	*	0.0132	D	Number of families
Test details	Mean 1	Mean 2	Mean Diff,	SE of diff,	n1	n2	q	DF
SC vs. + Scramble	0.005458	0.023	-0.01755	0.02615	3	3	0.671	8
SC vs. + Cm	0.005458	0.05175	-0.0463	0.02615	3	3	1.77	8
SC vs. + A4	0.005458	0.1049	-0.09946	0.02615	3	3	3.803	8

## Sheet: Data S3 - Sup.Fig.9B
Sup. Fig. 9B - Fg
				Table Analyzed	SCvsSC+UREA FgSte2
				Column B	SC-AS/Urea
				vs.	vs.
				Column A	SC-AS
				Unpaired t test
				P value	18
				P value summary	**
				Significantly different (P < 0.05)?	Yes
				One- or two-tailed P value?	Two-tailed
				t, df	t=7.375, df=4
				How big is the difference?
				Mean of column A	2510
				Mean of column B	1997
				Difference between means (B - A) ± SEM	-0.05133 ± 0.006960
				95% confidence interval	-0.07066 to -0.03201
				R squared (eta squared)	9315
				F test to compare variances
				F, DFn, Dfd	7.898, 2, 2
				P value	2248
				P value summary	ns
				Significantly different (P < 0.05)?	No
				Data analyzed
				Sample size, column A	3
				Sample size, column B	3
Sup. Fig. 9B - Fo
				Table Analyzed	SCvsSC+UREA FoSte2
				Column B	SC-AS/Urea
				vs.	vs.
				Column A	SC-AS
				Unpaired t test
				P value	7254
				P value summary	ns
				Significantly different (P < 0.05)?	No
				One- or two-tailed P value?	Two-tailed
				t, df	t=0.3769, df=4
				How big is the difference?
				Mean of column A	4920
				Mean of column B	4450
				Difference between means (B - A) ± SEM	-0.04700 ± 0.1247
				95% confidence interval	-0.3932 to 0.2992
				R squared (eta squared)	3430
				F test to compare variances
				F, DFn, Dfd	9.706, 2, 2
				P value	1868
				P value summary	ns
				Significantly different (P < 0.05)?	No
				Data analyzed
				Sample size, column A	3
				Sample size, column B	3
Sup. Fig. 9B - Bb
				Table Analyzed	SCvsSC+UREA BbSte2
				Column B	SC-AS/Urea
				vs.	vs.
				Column A	SC-AS
				Unpaired t test
				P value	300
				P value summary	*
				Significantly different (P < 0.05)?	Yes
				One- or two-tailed P value?	Two-tailed
				t, df	t=3.296, df=4
				How big is the difference?
				Mean of column A	4667
				Mean of column B	1843
				Difference between means (B - A) ± SEM	0.1377 ± 0.04177
				95% confidence interval	0.02170 to 0.2536
				R squared (eta squared)	7309
				F test to compare variances
				F, DFn, Dfd	8.740, 2, 2
				P value	2053
				P value summary	ns
				Significantly different (P < 0.05)?	No
				Data analyzed
				Sample size, column A	3
				Sample size, column B	3
Sup. Fig. 9B - Hj
				Table Analyzed	SCvsSC+UREA HjHPR2
				Column B	SC-AS/Urea
				vs.	vs.
				Column A	SC-AS
				Unpaired t test
				P value	44
				P value summary	**
				Significantly different (P < 0.05)?	Yes
				One- or two-tailed P value?	Two-tailed
				t, df	t=5.804, df=4
				How big is the difference?
				Mean of column A	2000
				Mean of column B	3967
				Difference between means (B - A) ± SEM	0.03767 ± 0.006489
				95% confidence interval	0.01965 to 0.05568
				R squared (eta squared)	8939
				F test to compare variances
				F, DFn, Dfd	30.58, 2, 2
				P value	633
				P value summary	ns
				Significantly different (P < 0.05)?	No
				Data analyzed
				Sample size, column A	3
				Sample size, column B	3
Sup. Fig. 9B - empty
				Table Analyzed	SCvsSC+UREA no_GPCR
				Column B	SC-AS/Urea
				vs.	vs.
				Column A	SC-AS
				Unpaired t test
				P value	1839
				P value summary	ns
				Significantly different (P < 0.05)?	No
				One- or two-tailed P value?	Two-tailed
				t, df	t=1.605, df=4
				How big is the difference?
				Mean of column A	5333
				Mean of column B	1267
				Difference between means (B - A) ± SEM	0.007333 ± 0.004570
				95% confidence interval	-0.005356 to 0.02002
				R squared (eta squared)	3916
				F test to compare variances
				F, DFn, Dfd	8.895, 2, 2
				P value	2021
				P value summary	ns
				Significantly different (P < 0.05)?	No
				Data analyzed
				Sample size, column A	3
				Sample size, column B	3

[truncated: 2 more sheets: Data S3 - Fig. 5, Data S3 - Sup.Fig.10]
